# Supplementary material for: The impact of microRNAs on transcriptional heterogeneity and gene co-expression across single embryonic stem cells
Source: Nat Commun. 2017 Jan 19;8:14126. doi: 10.1038/ncomms14126 (PMC5253645; doi:10.1038/ncomms14126)
Supplement: Supplementary Dataset 1 — miRNA target genes from previous bulk population study. For each miRNA reported is the corresponding list of target genes (ensemble id) from Melton et al. [file ncomms14126-s1.xlsx]

## Sheet: Sheet1
miRNA	target gene (ensemble id)
mmu-miR-294	ENSMUSG00000000078
mmu-miR-294	ENSMUSG00000000278
mmu-miR-294	ENSMUSG00000000346
mmu-miR-294	ENSMUSG00000000605
mmu-miR-294	ENSMUSG00000000708
mmu-miR-294	ENSMUSG00000000811
mmu-miR-294	ENSMUSG00000000838
mmu-miR-294	ENSMUSG00000001552
mmu-miR-294	ENSMUSG00000001630
mmu-miR-294	ENSMUSG00000001891
mmu-miR-294	ENSMUSG00000002017
mmu-miR-294	ENSMUSG00000002205
mmu-miR-294	ENSMUSG00000002233
mmu-miR-294	ENSMUSG00000002325
mmu-miR-294	ENSMUSG00000002546
mmu-miR-294	ENSMUSG00000002733
mmu-miR-294	ENSMUSG00000002996
mmu-miR-294	ENSMUSG00000003154
mmu-miR-294	ENSMUSG00000003308
mmu-miR-294	ENSMUSG00000003437
mmu-miR-294	ENSMUSG00000003623
mmu-miR-294	ENSMUSG00000003644
mmu-miR-294	ENSMUSG00000003847
mmu-miR-294	ENSMUSG00000004056
mmu-miR-294	ENSMUSG00000004221
mmu-miR-294	ENSMUSG00000004568
mmu-miR-294	ENSMUSG00000005103
mmu-miR-294	ENSMUSG00000005371
mmu-miR-294	ENSMUSG00000005470
mmu-miR-294	ENSMUSG00000005501
mmu-miR-294	ENSMUSG00000005615
mmu-miR-294	ENSMUSG00000005683
mmu-miR-294	ENSMUSG00000005893
mmu-miR-294	ENSMUSG00000005897
mmu-miR-294	ENSMUSG00000006494
mmu-miR-294	ENSMUSG00000006678
mmu-miR-294	ENSMUSG00000006740
mmu-miR-294	ENSMUSG00000006906
mmu-miR-294	ENSMUSG00000006920
mmu-miR-294	ENSMUSG00000007646
mmu-miR-294	ENSMUSG00000008489
mmu-miR-294	ENSMUSG00000008575
mmu-miR-294	ENSMUSG00000009035
mmu-miR-294	ENSMUSG00000009569
mmu-miR-294	ENSMUSG00000010025
mmu-miR-294	ENSMUSG00000010721
mmu-miR-294	ENSMUSG00000011256
mmu-miR-294	ENSMUSG00000013076
mmu-miR-294	ENSMUSG00000014353
mmu-miR-294	ENSMUSG00000014592
mmu-miR-294	ENSMUSG00000015189
mmu-miR-294	ENSMUSG00000015243
mmu-miR-294	ENSMUSG00000015305
mmu-miR-294	ENSMUSG00000015461
mmu-miR-294	ENSMUSG00000015501
mmu-miR-294	ENSMUSG00000015672
mmu-miR-294	ENSMUSG00000016308
mmu-miR-294	ENSMUSG00000016534
mmu-miR-294	ENSMUSG00000017286
mmu-miR-294	ENSMUSG00000017615
mmu-miR-294	ENSMUSG00000017858
mmu-miR-294	ENSMUSG00000018362
mmu-miR-294	ENSMUSG00000018401
mmu-miR-294	ENSMUSG00000018425
mmu-miR-294	ENSMUSG00000018442
mmu-miR-294	ENSMUSG00000018567
mmu-miR-294	ENSMUSG00000018736
mmu-miR-294	ENSMUSG00000018999
mmu-miR-294	ENSMUSG00000019173
mmu-miR-294	ENSMUSG00000019795
mmu-miR-294	ENSMUSG00000019796
mmu-miR-294	ENSMUSG00000019873
mmu-miR-294	ENSMUSG00000019877
mmu-miR-294	ENSMUSG00000019986
mmu-miR-294	ENSMUSG00000020070
mmu-miR-294	ENSMUSG00000020122
mmu-miR-294	ENSMUSG00000020143
mmu-miR-294	ENSMUSG00000020189
mmu-miR-294	ENSMUSG00000020190
mmu-miR-294	ENSMUSG00000020227
mmu-miR-294	ENSMUSG00000020228
mmu-miR-294	ENSMUSG00000020272
mmu-miR-294	ENSMUSG00000020305
mmu-miR-294	ENSMUSG00000020363
mmu-miR-294	ENSMUSG00000020375
mmu-miR-294	ENSMUSG00000020386
mmu-miR-294	ENSMUSG00000020390
mmu-miR-294	ENSMUSG00000020431
mmu-miR-294	ENSMUSG00000020527
mmu-miR-294	ENSMUSG00000020580
mmu-miR-294	ENSMUSG00000020592
mmu-miR-294	ENSMUSG00000020593
mmu-miR-294	ENSMUSG00000020687
mmu-miR-294	ENSMUSG00000020716
mmu-miR-294	ENSMUSG00000020717
mmu-miR-294	ENSMUSG00000020758
mmu-miR-294	ENSMUSG00000020777
mmu-miR-294	ENSMUSG00000020827
mmu-miR-294	ENSMUSG00000020883
mmu-miR-294	ENSMUSG00000021009
mmu-miR-294	ENSMUSG00000021087
mmu-miR-294	ENSMUSG00000021097
mmu-miR-294	ENSMUSG00000021112
mmu-miR-294	ENSMUSG00000021133
mmu-miR-294	ENSMUSG00000021156
mmu-miR-294	ENSMUSG00000021279
mmu-miR-294	ENSMUSG00000021306
mmu-miR-294	ENSMUSG00000021360
mmu-miR-294	ENSMUSG00000021403
mmu-miR-294	ENSMUSG00000021427
mmu-miR-294	ENSMUSG00000021583
mmu-miR-294	ENSMUSG00000021597
mmu-miR-294	ENSMUSG00000021610
mmu-miR-294	ENSMUSG00000021668
mmu-miR-294	ENSMUSG00000021690
mmu-miR-294	ENSMUSG00000021709
mmu-miR-294	ENSMUSG00000021756
mmu-miR-294	ENSMUSG00000021775
mmu-miR-294	ENSMUSG00000021959
mmu-miR-294	ENSMUSG00000021969
mmu-miR-294	ENSMUSG00000022048
mmu-miR-294	ENSMUSG00000022124
mmu-miR-294	ENSMUSG00000022139
mmu-miR-294	ENSMUSG00000022292
mmu-miR-294	ENSMUSG00000022297
mmu-miR-294	ENSMUSG00000022360
mmu-miR-294	ENSMUSG00000022369
mmu-miR-294	ENSMUSG00000022451
mmu-miR-294	ENSMUSG00000022517
mmu-miR-294	ENSMUSG00000022634
mmu-miR-294	ENSMUSG00000022664
mmu-miR-294	ENSMUSG00000022781
mmu-miR-294	ENSMUSG00000022788
mmu-miR-294	ENSMUSG00000022797
mmu-miR-294	ENSMUSG00000022801
mmu-miR-294	ENSMUSG00000022811
mmu-miR-294	ENSMUSG00000022865
mmu-miR-294	ENSMUSG00000022867
mmu-miR-294	ENSMUSG00000022965
mmu-miR-294	ENSMUSG00000023067
mmu-miR-294	ENSMUSG00000023919
mmu-miR-294	ENSMUSG00000023952
mmu-miR-294	ENSMUSG00000023961
mmu-miR-294	ENSMUSG00000024042
mmu-miR-294	ENSMUSG00000024052
mmu-miR-294	ENSMUSG00000024054
mmu-miR-294	ENSMUSG00000024070
mmu-miR-294	ENSMUSG00000024079
mmu-miR-294	ENSMUSG00000024083
mmu-miR-294	ENSMUSG00000024135
mmu-miR-294	ENSMUSG00000024143
mmu-miR-294	ENSMUSG00000024240
mmu-miR-294	ENSMUSG00000024270
mmu-miR-294	ENSMUSG00000024283
mmu-miR-294	ENSMUSG00000024472
mmu-miR-294	ENSMUSG00000024513
mmu-miR-294	ENSMUSG00000024561
mmu-miR-294	ENSMUSG00000024563
mmu-miR-294	ENSMUSG00000024603
mmu-miR-294	ENSMUSG00000024712
mmu-miR-294	ENSMUSG00000024767
mmu-miR-294	ENSMUSG00000024856
mmu-miR-294	ENSMUSG00000024900
mmu-miR-294	ENSMUSG00000024969
mmu-miR-294	ENSMUSG00000024986
mmu-miR-294	ENSMUSG00000024989
mmu-miR-294	ENSMUSG00000024997
mmu-miR-294	ENSMUSG00000025025
mmu-miR-294	ENSMUSG00000025139
mmu-miR-294	ENSMUSG00000025198
mmu-miR-294	ENSMUSG00000025240
mmu-miR-294	ENSMUSG00000025241
mmu-miR-294	ENSMUSG00000025245
mmu-miR-294	ENSMUSG00000025369
mmu-miR-294	ENSMUSG00000025404
mmu-miR-294	ENSMUSG00000025417
mmu-miR-294	ENSMUSG00000025571
mmu-miR-294	ENSMUSG00000025758
mmu-miR-294	ENSMUSG00000025907
mmu-miR-294	ENSMUSG00000025937
mmu-miR-294	ENSMUSG00000025939
mmu-miR-294	ENSMUSG00000025958
mmu-miR-294	ENSMUSG00000025959
mmu-miR-294	ENSMUSG00000025981
mmu-miR-294	ENSMUSG00000025993
mmu-miR-294	ENSMUSG00000026087
mmu-miR-294	ENSMUSG00000026097
mmu-miR-294	ENSMUSG00000026103
mmu-miR-294	ENSMUSG00000026104
mmu-miR-294	ENSMUSG00000026374
mmu-miR-294	ENSMUSG00000026469
mmu-miR-294	ENSMUSG00000026657
mmu-miR-294	ENSMUSG00000026705
mmu-miR-294	ENSMUSG00000026708
mmu-miR-294	ENSMUSG00000026728
mmu-miR-294	ENSMUSG00000026737
mmu-miR-294	ENSMUSG00000026739
mmu-miR-294	ENSMUSG00000026753
mmu-miR-294	ENSMUSG00000026754
mmu-miR-294	ENSMUSG00000026764
mmu-miR-294	ENSMUSG00000026781
mmu-miR-294	ENSMUSG00000026821
mmu-miR-294	ENSMUSG00000026836
mmu-miR-294	ENSMUSG00000026848
mmu-miR-294	ENSMUSG00000026980
mmu-miR-294	ENSMUSG00000027087
mmu-miR-294	ENSMUSG00000027312
mmu-miR-294	ENSMUSG00000027330
mmu-miR-294	ENSMUSG00000027428
mmu-miR-294	ENSMUSG00000027519
mmu-miR-294	ENSMUSG00000027536
mmu-miR-294	ENSMUSG00000027546
mmu-miR-294	ENSMUSG00000027641
mmu-miR-294	ENSMUSG00000027699
mmu-miR-294	ENSMUSG00000027763
mmu-miR-294	ENSMUSG00000027805
mmu-miR-294	ENSMUSG00000027808
mmu-miR-294	ENSMUSG00000027936
mmu-miR-294	ENSMUSG00000027942
mmu-miR-294	ENSMUSG00000027993
mmu-miR-294	ENSMUSG00000028128
mmu-miR-294	ENSMUSG00000028136
mmu-miR-294	ENSMUSG00000028211
mmu-miR-294	ENSMUSG00000028232
mmu-miR-294	ENSMUSG00000028312
mmu-miR-294	ENSMUSG00000028476
mmu-miR-294	ENSMUSG00000028646
mmu-miR-294	ENSMUSG00000028668
mmu-miR-294	ENSMUSG00000028698
mmu-miR-294	ENSMUSG00000028759
mmu-miR-294	ENSMUSG00000028886
mmu-miR-294	ENSMUSG00000028986
mmu-miR-294	ENSMUSG00000029020
mmu-miR-294	ENSMUSG00000029061
mmu-miR-294	ENSMUSG00000029106
mmu-miR-294	ENSMUSG00000029207
mmu-miR-294	ENSMUSG00000029223
mmu-miR-294	ENSMUSG00000029238
mmu-miR-294	ENSMUSG00000029390
mmu-miR-294	ENSMUSG00000029458
mmu-miR-294	ENSMUSG00000029466
mmu-miR-294	ENSMUSG00000029470
mmu-miR-294	ENSMUSG00000029472
mmu-miR-294	ENSMUSG00000029502
mmu-miR-294	ENSMUSG00000029521
mmu-miR-294	ENSMUSG00000029524
mmu-miR-294	ENSMUSG00000029560
mmu-miR-294	ENSMUSG00000029705
mmu-miR-294	ENSMUSG00000029714
mmu-miR-294	ENSMUSG00000029722
mmu-miR-294	ENSMUSG00000029726
mmu-miR-294	ENSMUSG00000029787
mmu-miR-294	ENSMUSG00000029863
mmu-miR-294	ENSMUSG00000030031
mmu-miR-294	ENSMUSG00000030126
mmu-miR-294	ENSMUSG00000030265
mmu-miR-294	ENSMUSG00000030306
mmu-miR-294	ENSMUSG00000030309
mmu-miR-294	ENSMUSG00000030327
mmu-miR-294	ENSMUSG00000030551
mmu-miR-294	ENSMUSG00000030557
mmu-miR-294	ENSMUSG00000030583
mmu-miR-294	ENSMUSG00000030643
mmu-miR-294	ENSMUSG00000030788
mmu-miR-294	ENSMUSG00000030850
mmu-miR-294	ENSMUSG00000030878
mmu-miR-294	ENSMUSG00000030965
mmu-miR-294	ENSMUSG00000031016
mmu-miR-294	ENSMUSG00000031148
mmu-miR-294	ENSMUSG00000031310
mmu-miR-294	ENSMUSG00000031337
mmu-miR-294	ENSMUSG00000031353
mmu-miR-294	ENSMUSG00000031357
mmu-miR-294	ENSMUSG00000031373
mmu-miR-294	ENSMUSG00000031378
mmu-miR-294	ENSMUSG00000031386
mmu-miR-294	ENSMUSG00000031511
mmu-miR-294	ENSMUSG00000031555
mmu-miR-294	ENSMUSG00000031647
mmu-miR-294	ENSMUSG00000031666
mmu-miR-294	ENSMUSG00000031667
mmu-miR-294	ENSMUSG00000031703
mmu-miR-294	ENSMUSG00000031902
mmu-miR-294	ENSMUSG00000031979
mmu-miR-294	ENSMUSG00000032064
mmu-miR-294	ENSMUSG00000032228
mmu-miR-294	ENSMUSG00000032238
mmu-miR-294	ENSMUSG00000032253
mmu-miR-294	ENSMUSG00000032307
mmu-miR-294	ENSMUSG00000032384
mmu-miR-294	ENSMUSG00000032393
mmu-miR-294	ENSMUSG00000032405
mmu-miR-294	ENSMUSG00000032413
mmu-miR-294	ENSMUSG00000032440
mmu-miR-294	ENSMUSG00000032512
mmu-miR-294	ENSMUSG00000032570
mmu-miR-294	ENSMUSG00000032652
mmu-miR-294	ENSMUSG00000032727
mmu-miR-294	ENSMUSG00000032740
mmu-miR-294	ENSMUSG00000032875
mmu-miR-294	ENSMUSG00000032932
mmu-miR-294	ENSMUSG00000032998
mmu-miR-294	ENSMUSG00000033272
mmu-miR-294	ENSMUSG00000033400
mmu-miR-294	ENSMUSG00000033502
mmu-miR-294	ENSMUSG00000033585
mmu-miR-294	ENSMUSG00000033629
mmu-miR-294	ENSMUSG00000033781
mmu-miR-294	ENSMUSG00000033792
mmu-miR-294	ENSMUSG00000033949
mmu-miR-294	ENSMUSG00000033964
mmu-miR-294	ENSMUSG00000034247
mmu-miR-294	ENSMUSG00000034255
mmu-miR-294	ENSMUSG00000034258
mmu-miR-294	ENSMUSG00000034354
mmu-miR-294	ENSMUSG00000034574
mmu-miR-294	ENSMUSG00000034640
mmu-miR-294	ENSMUSG00000034647
mmu-miR-294	ENSMUSG00000034724
mmu-miR-294	ENSMUSG00000034757
mmu-miR-294	ENSMUSG00000035011
mmu-miR-294	ENSMUSG00000035086
mmu-miR-294	ENSMUSG00000035168
mmu-miR-294	ENSMUSG00000035437
mmu-miR-294	ENSMUSG00000035441
mmu-miR-294	ENSMUSG00000035529
mmu-miR-294	ENSMUSG00000035561
mmu-miR-294	ENSMUSG00000035621
mmu-miR-294	ENSMUSG00000035629
mmu-miR-294	ENSMUSG00000035769
mmu-miR-294	ENSMUSG00000035770
mmu-miR-294	ENSMUSG00000035953
mmu-miR-294	ENSMUSG00000036087
mmu-miR-294	ENSMUSG00000036188
mmu-miR-294	ENSMUSG00000036275
mmu-miR-294	ENSMUSG00000036435
mmu-miR-294	ENSMUSG00000036466
mmu-miR-294	ENSMUSG00000036478
mmu-miR-294	ENSMUSG00000036529
mmu-miR-294	ENSMUSG00000036580
mmu-miR-294	ENSMUSG00000036686
mmu-miR-294	ENSMUSG00000036825
mmu-miR-294	ENSMUSG00000036890
mmu-miR-294	ENSMUSG00000036932
mmu-miR-294	ENSMUSG00000036990
mmu-miR-294	ENSMUSG00000037234
mmu-miR-294	ENSMUSG00000037287
mmu-miR-294	ENSMUSG00000037395
mmu-miR-294	ENSMUSG00000037410
mmu-miR-294	ENSMUSG00000037474
mmu-miR-294	ENSMUSG00000037503
mmu-miR-294	ENSMUSG00000037640
mmu-miR-294	ENSMUSG00000037697
mmu-miR-294	ENSMUSG00000037706
mmu-miR-294	ENSMUSG00000037795
mmu-miR-294	ENSMUSG00000037933
mmu-miR-294	ENSMUSG00000037958
mmu-miR-294	ENSMUSG00000038014
mmu-miR-294	ENSMUSG00000038039
mmu-miR-294	ENSMUSG00000038145
mmu-miR-294	ENSMUSG00000038280
mmu-miR-294	ENSMUSG00000038302
mmu-miR-294	ENSMUSG00000038393
mmu-miR-294	ENSMUSG00000038697
mmu-miR-294	ENSMUSG00000038793
mmu-miR-294	ENSMUSG00000038866
mmu-miR-294	ENSMUSG00000039047
mmu-miR-294	ENSMUSG00000039065
mmu-miR-294	ENSMUSG00000039116
mmu-miR-294	ENSMUSG00000039219
mmu-miR-294	ENSMUSG00000039231
mmu-miR-294	ENSMUSG00000039410
mmu-miR-294	ENSMUSG00000039428
mmu-miR-294	ENSMUSG00000039473
mmu-miR-294	ENSMUSG00000039474
mmu-miR-294	ENSMUSG00000039501
mmu-miR-294	ENSMUSG00000039585
mmu-miR-294	ENSMUSG00000039686
mmu-miR-294	ENSMUSG00000039697
mmu-miR-294	ENSMUSG00000039740
mmu-miR-294	ENSMUSG00000039753
mmu-miR-294	ENSMUSG00000039789
mmu-miR-294	ENSMUSG00000039813
mmu-miR-294	ENSMUSG00000039830
mmu-miR-294	ENSMUSG00000039835
mmu-miR-294	ENSMUSG00000039841
mmu-miR-294	ENSMUSG00000039988
mmu-miR-294	ENSMUSG00000040040
mmu-miR-294	ENSMUSG00000040123
mmu-miR-294	ENSMUSG00000040209
mmu-miR-294	ENSMUSG00000040329
mmu-miR-294	ENSMUSG00000040351
mmu-miR-294	ENSMUSG00000040410
mmu-miR-294	ENSMUSG00000040565
mmu-miR-294	ENSMUSG00000040697
mmu-miR-294	ENSMUSG00000040717
mmu-miR-294	ENSMUSG00000040852
mmu-miR-294	ENSMUSG00000040918
mmu-miR-294	ENSMUSG00000041203
mmu-miR-294	ENSMUSG00000041729
mmu-miR-294	ENSMUSG00000041961
mmu-miR-294	ENSMUSG00000042029
mmu-miR-294	ENSMUSG00000042410
mmu-miR-294	ENSMUSG00000042460
mmu-miR-294	ENSMUSG00000042473
mmu-miR-294	ENSMUSG00000042650
mmu-miR-294	ENSMUSG00000043207
mmu-miR-294	ENSMUSG00000043252
mmu-miR-294	ENSMUSG00000043259
mmu-miR-294	ENSMUSG00000043262
mmu-miR-294	ENSMUSG00000043279
mmu-miR-294	ENSMUSG00000044646
mmu-miR-294	ENSMUSG00000044934
mmu-miR-294	ENSMUSG00000045636
mmu-miR-294	ENSMUSG00000045679
mmu-miR-294	ENSMUSG00000045767
mmu-miR-294	ENSMUSG00000046186
mmu-miR-294	ENSMUSG00000046447
mmu-miR-294	ENSMUSG00000046679
mmu-miR-294	ENSMUSG00000046985
mmu-miR-294	ENSMUSG00000047044
mmu-miR-294	ENSMUSG00000047539
mmu-miR-294	ENSMUSG00000047554
mmu-miR-294	ENSMUSG00000047694
mmu-miR-294	ENSMUSG00000047881
mmu-miR-294	ENSMUSG00000048118
mmu-miR-294	ENSMUSG00000049076
mmu-miR-294	ENSMUSG00000049339
mmu-miR-294	ENSMUSG00000049439
mmu-miR-294	ENSMUSG00000049502
mmu-miR-294	ENSMUSG00000049624
mmu-miR-294	ENSMUSG00000049800
mmu-miR-294	ENSMUSG00000050697
mmu-miR-294	ENSMUSG00000050890
mmu-miR-294	ENSMUSG00000050912
mmu-miR-294	ENSMUSG00000051306
mmu-miR-294	ENSMUSG00000051495
mmu-miR-294	ENSMUSG00000051674
mmu-miR-294	ENSMUSG00000052395
mmu-miR-294	ENSMUSG00000052512
mmu-miR-294	ENSMUSG00000052539
mmu-miR-294	ENSMUSG00000052593
mmu-miR-294	ENSMUSG00000053580
mmu-miR-294	ENSMUSG00000053604
mmu-miR-294	ENSMUSG00000054008
mmu-miR-294	ENSMUSG00000054115
mmu-miR-294	ENSMUSG00000054277
mmu-miR-294	ENSMUSG00000054814
mmu-miR-294	ENSMUSG00000054823
mmu-miR-294	ENSMUSG00000055027
mmu-miR-294	ENSMUSG00000055053
mmu-miR-294	ENSMUSG00000055538
mmu-miR-294	ENSMUSG00000056216
mmu-miR-294	ENSMUSG00000056383
mmu-miR-294	ENSMUSG00000056486
mmu-miR-294	ENSMUSG00000057286
mmu-miR-294	ENSMUSG00000057522
mmu-miR-294	ENSMUSG00000057554
mmu-miR-294	ENSMUSG00000058761
mmu-miR-294	ENSMUSG00000059447
mmu-miR-294	ENSMUSG00000059475
mmu-miR-294	ENSMUSG00000059486
mmu-miR-294	ENSMUSG00000059878
mmu-miR-294	ENSMUSG00000060477
mmu-miR-294	ENSMUSG00000060681
mmu-miR-294	ENSMUSG00000061244
mmu-miR-294	ENSMUSG00000061313
mmu-miR-294	ENSMUSG00000061778
mmu-miR-294	ENSMUSG00000062127
mmu-miR-294	ENSMUSG00000062627
mmu-miR-294	ENSMUSG00000062762
mmu-miR-294	ENSMUSG00000062929
mmu-miR-294	ENSMUSG00000064210
mmu-miR-294	ENSMUSG00000064325
mmu-miR-294	ENSMUSG00000066652
mmu-miR-294	ENSMUSG00000066798
mmu-miR-294	ENSMUSG00000066829
mmu-miR-294	ENSMUSG00000066877
mmu-miR-294	ENSMUSG00000069520
mmu-miR-294	ENSMUSG00000069808
mmu-miR-294	ENSMUSG00000070372
mmu-miR-294	ENSMUSG00000070733
mmu-miR-294	ENSMUSG00000070939
mmu-miR-294	ENSMUSG00000071064
mmu-miR-294	ENSMUSG00000071176
mmu-miR-294	ENSMUSG00000072437
mmu-miR-294	ENSMUSG00000073542
mmu-miR-294	ENSMUSG00000073792
mmu-miR-294	ENSMUSG00000074364
mmu-miR-294	ENSMUSG00000075376
mmu-miR-294	ENSMUSG00000075415
mmu-miR-294	ENSMUSG00000079509
mmu-miR-294	ENSMUSG00000081534
mmu-miR-294	ENSMUSG00000085793
mmu-miR-294	ENSMUSG00000095463
mmu-let-7c	ENSMUSG00000000532
mmu-let-7c	ENSMUSG00000000776
mmu-let-7c	ENSMUSG00000000959
mmu-let-7c	ENSMUSG00000001576
mmu-let-7c	ENSMUSG00000002679
mmu-let-7c	ENSMUSG00000003604
mmu-let-7c	ENSMUSG00000004661
mmu-let-7c	ENSMUSG00000004934
mmu-let-7c	ENSMUSG00000004947
mmu-let-7c	ENSMUSG00000005610
mmu-let-7c	ENSMUSG00000006392
mmu-let-7c	ENSMUSG00000006641
mmu-let-7c	ENSMUSG00000014245
mmu-let-7c	ENSMUSG00000015335
mmu-let-7c	ENSMUSG00000015341
mmu-let-7c	ENSMUSG00000015478
mmu-let-7c	ENSMUSG00000015697
mmu-let-7c	ENSMUSG00000016409
mmu-let-7c	ENSMUSG00000016477
mmu-let-7c	ENSMUSG00000017376
mmu-let-7c	ENSMUSG00000018068
mmu-let-7c	ENSMUSG00000018659
mmu-let-7c	ENSMUSG00000019564
mmu-let-7c	ENSMUSG00000020105
mmu-let-7c	ENSMUSG00000020167
mmu-let-7c	ENSMUSG00000020171
mmu-let-7c	ENSMUSG00000020280
mmu-let-7c	ENSMUSG00000020307
mmu-let-7c	ENSMUSG00000020547
mmu-let-7c	ENSMUSG00000020649
mmu-let-7c	ENSMUSG00000020700
mmu-let-7c	ENSMUSG00000020740
mmu-let-7c	ENSMUSG00000021000
mmu-let-7c	ENSMUSG00000021241
mmu-let-7c	ENSMUSG00000021255
mmu-let-7c	ENSMUSG00000021556
mmu-let-7c	ENSMUSG00000021569
mmu-let-7c	ENSMUSG00000021591
mmu-let-7c	ENSMUSG00000021666
mmu-let-7c	ENSMUSG00000021831
mmu-let-7c	ENSMUSG00000021891
mmu-let-7c	ENSMUSG00000022827
mmu-let-7c	ENSMUSG00000022837
mmu-let-7c	ENSMUSG00000023018
mmu-let-7c	ENSMUSG00000023051
mmu-let-7c	ENSMUSG00000023988
mmu-let-7c	ENSMUSG00000024177
mmu-let-7c	ENSMUSG00000024300
mmu-let-7c	ENSMUSG00000024404
mmu-let-7c	ENSMUSG00000024754
mmu-let-7c	ENSMUSG00000024791
mmu-let-7c	ENSMUSG00000024826
mmu-let-7c	ENSMUSG00000024830
mmu-let-7c	ENSMUSG00000024891
mmu-let-7c	ENSMUSG00000025019
mmu-let-7c	ENSMUSG00000025049
mmu-let-7c	ENSMUSG00000025271
mmu-let-7c	ENSMUSG00000025538
mmu-let-7c	ENSMUSG00000025577
mmu-let-7c	ENSMUSG00000026095
mmu-let-7c	ENSMUSG00000026127
mmu-let-7c	ENSMUSG00000026289
mmu-let-7c	ENSMUSG00000026492
mmu-let-7c	ENSMUSG00000026646
mmu-let-7c	ENSMUSG00000026743
mmu-let-7c	ENSMUSG00000027079
mmu-let-7c	ENSMUSG00000027324
mmu-let-7c	ENSMUSG00000027452
mmu-let-7c	ENSMUSG00000027454
mmu-let-7c	ENSMUSG00000027478
mmu-let-7c	ENSMUSG00000027510
mmu-let-7c	ENSMUSG00000027547
mmu-let-7c	ENSMUSG00000027852
mmu-let-7c	ENSMUSG00000028098
mmu-let-7c	ENSMUSG00000028292
mmu-let-7c	ENSMUSG00000028431
mmu-let-7c	ENSMUSG00000028681
mmu-let-7c	ENSMUSG00000028850
mmu-let-7c	ENSMUSG00000029208
mmu-let-7c	ENSMUSG00000029467
mmu-let-7c	ENSMUSG00000029594
mmu-let-7c	ENSMUSG00000029814
mmu-let-7c	ENSMUSG00000029920
mmu-let-7c	ENSMUSG00000030117
mmu-let-7c	ENSMUSG00000030245
mmu-let-7c	ENSMUSG00000030268
mmu-let-7c	ENSMUSG00000030353
mmu-let-7c	ENSMUSG00000030400
mmu-let-7c	ENSMUSG00000030689
mmu-let-7c	ENSMUSG00000030693
mmu-let-7c	ENSMUSG00000030726
mmu-let-7c	ENSMUSG00000031216
mmu-let-7c	ENSMUSG00000031383
mmu-let-7c	ENSMUSG00000031489
mmu-let-7c	ENSMUSG00000031523
mmu-let-7c	ENSMUSG00000031931
mmu-let-7c	ENSMUSG00000032050
mmu-let-7c	ENSMUSG00000032123
mmu-let-7c	ENSMUSG00000032175
mmu-let-7c	ENSMUSG00000032381
mmu-let-7c	ENSMUSG00000032477
mmu-let-7c	ENSMUSG00000032478
mmu-let-7c	ENSMUSG00000032567
mmu-let-7c	ENSMUSG00000032604
mmu-let-7c	ENSMUSG00000033257
mmu-let-7c	ENSMUSG00000033581
mmu-let-7c	ENSMUSG00000033623
mmu-let-7c	ENSMUSG00000034285
mmu-let-7c	ENSMUSG00000034673
mmu-let-7c	ENSMUSG00000034880
mmu-let-7c	ENSMUSG00000034928
mmu-let-7c	ENSMUSG00000034931
mmu-let-7c	ENSMUSG00000035049
mmu-let-7c	ENSMUSG00000035778
mmu-let-7c	ENSMUSG00000036030
mmu-let-7c	ENSMUSG00000036078
mmu-let-7c	ENSMUSG00000036093
mmu-let-7c	ENSMUSG00000036097
mmu-let-7c	ENSMUSG00000036403
mmu-let-7c	ENSMUSG00000036875
mmu-let-7c	ENSMUSG00000036983
mmu-let-7c	ENSMUSG00000037851
mmu-let-7c	ENSMUSG00000038151
mmu-let-7c	ENSMUSG00000038250
mmu-let-7c	ENSMUSG00000038902
mmu-let-7c	ENSMUSG00000039055
mmu-let-7c	ENSMUSG00000039678
mmu-let-7c	ENSMUSG00000039754
mmu-let-7c	ENSMUSG00000039787
mmu-let-7c	ENSMUSG00000039985
mmu-let-7c	ENSMUSG00000040511
mmu-let-7c	ENSMUSG00000041235
mmu-let-7c	ENSMUSG00000041264
mmu-let-7c	ENSMUSG00000041440
mmu-let-7c	ENSMUSG00000041488
mmu-let-7c	ENSMUSG00000041649
mmu-let-7c	ENSMUSG00000042121
mmu-let-7c	ENSMUSG00000042608
mmu-let-7c	ENSMUSG00000042688
mmu-let-7c	ENSMUSG00000043572
mmu-let-7c	ENSMUSG00000043858
mmu-let-7c	ENSMUSG00000046062
mmu-let-7c	ENSMUSG00000047749
mmu-let-7c	ENSMUSG00000048012
mmu-let-7c	ENSMUSG00000048799
mmu-let-7c	ENSMUSG00000048897
mmu-let-7c	ENSMUSG00000049299
mmu-let-7c	ENSMUSG00000049300
mmu-let-7c	ENSMUSG00000049643
mmu-let-7c	ENSMUSG00000050565
mmu-let-7c	ENSMUSG00000051234
mmu-let-7c	ENSMUSG00000051346
mmu-let-7c	ENSMUSG00000051705
mmu-let-7c	ENSMUSG00000053483
mmu-let-7c	ENSMUSG00000057469
mmu-let-7c	ENSMUSG00000058290
mmu-let-7c	ENSMUSG00000059288
mmu-let-7c	ENSMUSG00000059901
mmu-let-7c	ENSMUSG00000059995
mmu-let-7c	ENSMUSG00000060206
mmu-let-7c	ENSMUSG00000060261
mmu-let-7c	ENSMUSG00000061589
mmu-let-7c	ENSMUSG00000061759
mmu-let-7c	ENSMUSG00000063972
mmu-let-7c	ENSMUSG00000068523
mmu-let-7c	ENSMUSG00000072082
mmu-let-7c	ENSMUSG00000074682
mmu-let-7c	ENSMUSG00000079259
mmu-let-7c	ENSMUSG00000079445
mmu-let-7c	ENSMUSG00000089704
mmu-let-7c	ENSMUSG00000103316
