# Supplementary material for: The impact of microRNAs on transcriptional heterogeneity and gene co-expression across single embryonic stem cells
Source: Nat Commun. 2017 Jan 19;8:14126. doi: 10.1038/ncomms14126 (PMC5253645; doi:10.1038/ncomms14126)
Supplement: Supplementary Dataset 2 — Gene Set Enrichment Analysis from loading values of PC1. For each gene set reported are the enrichment score (ES); the uncorrected p-value (P) and the corrected p-value for multiple hypothesis testing with Benjamini-Hochberg (FDR). [file ncomms14126-s2.xlsx]

## Sheet: All Populations
pathway	ES	P	FDR
HALLMARK_MYC_TARGETS_V1	0.509475	0	0
HALLMARK_G2M_CHECKPOINT	0.371212	0	0
HALLMARK_MYC_TARGETS_V2	0.649403	1.11022e-16	1.85037e-15
HALLMARK_E2F_TARGETS	0.489584	2.9976e-15	3.747e-14
HALLMARK_DNA_REPAIR	0.304705	3.04107e-11	2.53422e-10
HALLMARK_OXIDATIVE_PHOSPHORYLATION	0.243765	4.71012e-10	3.36437e-09
HALLMARK_MTORC1_SIGNALING	0.202313	3.82661e-07	1.47177e-06
HALLMARK_GLYCOLYSIS	0.139589	0.00560067	0.0100012
HALLMARK_FATTY_ACID_METABOLISM	0.144139	0.0118869	0.0191724
HALLMARK_UNFOLDED_PROTEIN_RESPONSE	0.149763	0.0200326	0.0303525
HALLMARK_MITOTIC_SPINDLE	0.0971561	0.0696658	0.10245
HALLMARK_SPERMATOGENESIS	0.113034	0.304671	0.37155
HALLMARK_ADIPOGENESIS	0.0709105	0.387643	0.46148
HALLMARK_UV_RESPONSE_UP	0.0660347	0.68849	0.748359
HALLMARK_KRAS_SIGNALING_DN	0.093683	0.718462	0.760153
HALLMARK_REACTIVE_OXIGEN_SPECIES_PATHWAY	0.0883863	0.862111	0.862111
HALLMARK_XENOBIOTIC_METABOLISM	-0.0790985	0.400797	0.466043
HALLMARK_PEROXISOME	-0.0899253	0.544531	0.605034
HALLMARK_CHOLESTEROL_HOMEOSTASIS	-0.101456	0.516701	0.58716
HALLMARK_PI3K_AKT_MTOR_SIGNALING	-0.108056	0.258889	0.323611
HALLMARK_ANDROGEN_RESPONSE	-0.108853	0.257258	0.323611
HALLMARK_WNT_BETA_CATENIN_SIGNALING	-0.121852	0.77436	0.790163
HALLMARK_ALLOGRAFT_REJECTION	-0.129225	0.0811681	0.115954
HALLMARK_BILE_ACID_METABOLISM	-0.137171	0.185629	0.244248
HALLMARK_NOTCH_SIGNALING	-0.140217	0.729747	0.760153
HALLMARK_ESTROGEN_RESPONSE_EARLY	-0.140659	0.0106865	0.0178108
HALLMARK_ESTROGEN_RESPONSE_LATE	-0.142328	0.0102194	0.0176196
HALLMARK_HEME_METABOLISM	-0.171505	0.00037646	0.00075292
HALLMARK_P53_PATHWAY	-0.176674	0.000136477	0.000284328
HALLMARK_KRAS_SIGNALING_UP	-0.194649	0.000849585	0.00157331
HALLMARK_HYPOXIA	-0.214887	1.31396e-05	3.45779e-05
HALLMARK_APOPTOSIS	-0.23688	4.20808e-06	1.23767e-05
HALLMARK_COMPLEMENT	-0.243178	1.52724e-05	3.81811e-05
HALLMARK_PROTEIN_SECRETION	-0.245481	4.57018e-05	9.93517e-05
HALLMARK_IL2_STAT5_SIGNALING	-0.25651	6.09517e-08	3.38621e-07
HALLMARK_APICAL_JUNCTION	-0.26805	1.83751e-07	9.18753e-07
HALLMARK_HEDGEHOG_SIGNALING	-0.26897	0.122509	0.170152
HALLMARK_INTERFERON_GAMMA_RESPONSE	-0.271877	5.48847e-08	3.38621e-07
HALLMARK_UV_RESPONSE_DN	-0.273282	2.35522e-07	1.07055e-06
HALLMARK_MYOGENESIS	-0.275194	5.41028e-07	1.80343e-06
HALLMARK_EPITHELIAL_MESENCHYMAL_TRANSITION	-0.27851	5.09098e-07	1.80343e-06
HALLMARK_INFLAMMATORY_RESPONSE	-0.278858	8.0981e-06	2.24947e-05
HALLMARK_TGF_BETA_SIGNALING	-0.300236	0.00044345	0.000852788
HALLMARK_PANCREAS_BETA_CELLS	-0.317025	0.143364	0.193735
HALLMARK_TNFA_SIGNALING_VIA_NFKB	-0.337476	2.30993e-12	2.30993e-11
HALLMARK_INTERFERON_ALPHA_RESPONSE	-0.338716	4.18326e-06	1.23767e-05
HALLMARK_COAGULATION	-0.352991	3.72226e-07	1.47177e-06
HALLMARK_IL6_JAK_STAT3_SIGNALING	-0.360855	3.72789e-05	8.47248e-05
HALLMARK_ANGIOGENESIS	-0.36224	0.0167677	0.0261995
HALLMARK_APICAL_SURFACE	-0.483552	1.83563e-05	4.37054e-05

## Sheet: let-7c PC1
pathway	ES	P	FDR
HALLMARK_E2F_TARGETS	0.260145	7.22866e-12	3.61433e-10
HALLMARK_G2M_CHECKPOINT	0.191914	2.24846e-06	5.62116e-05
HALLMARK_CHOLESTEROL_HOMEOSTASIS	0.31476	6.2884e-06	0.000104807
HALLMARK_FATTY_ACID_METABOLISM	0.21717	1.77928e-05	0.000203436
HALLMARK_OXIDATIVE_PHOSPHORYLATION	0.173719	2.68427e-05	0.000203436
HALLMARK_MTORC1_SIGNALING	0.172368	2.68631e-05	0.000203436
HALLMARK_MYC_TARGETS_V1	0.170175	2.84811e-05	0.000203436
HALLMARK_XENOBIOTIC_METABOLISM	0.19528	0.000132335	0.000824605
HALLMARK_EPITHELIAL_MESENCHYMAL_TRANSITION	0.220776	0.000148429	0.000824605
HALLMARK_GLYCOLYSIS	0.173974	0.000218182	0.00109091
HALLMARK_IL2_STAT5_SIGNALING	0.180008	0.000408692	0.00185769
HALLMARK_INTERFERON_ALPHA_RESPONSE	0.270703	0.000493328	0.00205554
HALLMARK_MYOGENESIS	0.191003	0.00140752	0.00541353
HALLMARK_REACTIVE_OXIGEN_SPECIES_PATHWAY	0.27469	0.00239021	0.00853646
HALLMARK_ESTROGEN_RESPONSE_EARLY	0.156139	0.00318722	0.0106241
HALLMARK_ANDROGEN_RESPONSE	0.190744	0.00394312	0.0123223
HALLMARK_ADIPOGENESIS	0.136387	0.00507933	0.0149392
HALLMARK_ESTROGEN_RESPONSE_LATE	0.14996	0.00572985	0.0159163
HALLMARK_APOPTOSIS	0.15179	0.00936257	0.0246383
HALLMARK_HEME_METABOLISM	0.132515	0.011856	0.0285875
HALLMARK_COAGULATION	0.203647	0.0120068	0.0285875
HALLMARK_UV_RESPONSE_UP	0.143886	0.0174595	0.0396807
HALLMARK_HYPOXIA	0.131625	0.0226074	0.0491466
HALLMARK_KRAS_SIGNALING_UP	0.14374	0.0287345	0.0579004
HALLMARK_INTERFERON_GAMMA_RESPONSE	0.13422	0.0289502	0.0579004
HALLMARK_MITOTIC_SPINDLE	0.105692	0.0378181	0.0727271
HALLMARK_P53_PATHWAY	0.112587	0.0401983	0.0744412
HALLMARK_KRAS_SIGNALING_DN	0.188724	0.0435104	0.0776972
HALLMARK_UV_RESPONSE_DN	-0.132866	0.0461549	0.0795774
HALLMARK_IL6_JAK_STAT3_SIGNALING	-0.200619	0.0698368	0.116395
HALLMARK_PANCREAS_BETA_CELLS	-0.350269	0.0807766	0.130285
HALLMARK_TNFA_SIGNALING_VIA_NFKB	0.105781	0.136304	0.212974
HALLMARK_PEROXISOME	0.129591	0.1449	0.219545
HALLMARK_APICAL_JUNCTION	0.103699	0.175202	0.251028
HALLMARK_COMPLEMENT	0.110127	0.17572	0.251028
HALLMARK_APICAL_SURFACE	0.211286	0.223126	0.309897
HALLMARK_UNFOLDED_PROTEIN_RESPONSE	-0.0978859	0.274403	0.370814
HALLMARK_PROTEIN_SECRETION	-0.102253	0.306128	0.4028
HALLMARK_PI3K_AKT_MTOR_SIGNALING	0.0980064	0.368411	0.472322
HALLMARK_TGF_BETA_SIGNALING	-0.127531	0.424152	0.525328
HALLMARK_DNA_REPAIR	0.0747594	0.438063	0.525328
HALLMARK_MYC_TARGETS_V2	-0.114127	0.441275	0.525328
HALLMARK_ANGIOGENESIS	0.198572	0.456798	0.53116
HALLMARK_NOTCH_SIGNALING	0.16573	0.528782	0.600888
HALLMARK_INFLAMMATORY_RESPONSE	0.0767984	0.721402	0.793758
HALLMARK_BILE_ACID_METABOLISM	0.0858146	0.730258	0.793758
HALLMARK_ALLOGRAFT_REJECTION	0.0661804	0.783666	0.833688
HALLMARK_HEDGEHOG_SIGNALING	-0.135933	0.850757	0.886205
HALLMARK_WNT_BETA_CATENIN_SIGNALING	0.101971	0.91531	0.93399
HALLMARK_SPERMATOGENESIS	0.0601143	0.947158	0.947158

## Sheet: Dgcr8 null PC3
pathway	ES	P	FDR
HALLMARK_OXIDATIVE_PHOSPHORYLATION	0.295254	1.16573e-14	5.82867e-13
HALLMARK_G2M_CHECKPOINT	-0.278685	4.73732e-13	1.18433e-11
HALLMARK_ADIPOGENESIS	0.251718	2.71622e-09	4.52704e-08
HALLMARK_P53_PATHWAY	0.251925	6.30838e-09	7.88548e-08
HALLMARK_E2F_TARGETS	-0.188147	2.20998e-06	2.20998e-05
HALLMARK_FATTY_ACID_METABOLISM	0.210807	3.49169e-05	0.000290975
HALLMARK_HYPOXIA	0.193519	0.000126094	0.000900668
HALLMARK_CHOLESTEROL_HOMEOSTASIS	0.243055	0.0010828	0.00601556
HALLMARK_UV_RESPONSE_UP	0.182621	0.000975515	0.00601556
HALLMARK_MITOTIC_SPINDLE	-0.143974	0.00129358	0.00646791
HALLMARK_INTERFERON_ALPHA_RESPONSE	0.248341	0.00184824	0.00840108
HALLMARK_PI3K_AKT_MTOR_SIGNALING	0.187959	0.00440171	0.0183405
HALLMARK_APOPTOSIS	0.159316	0.00544076	0.020926
HALLMARK_GLYCOLYSIS	0.138228	0.00627483	0.0224101
HALLMARK_SPERMATOGENESIS	-0.189108	0.0110516	0.0368387
HALLMARK_MTORC1_SIGNALING	0.111532	0.0180912	0.0565349
HALLMARK_INTERFERON_GAMMA_RESPONSE	0.139159	0.0211208	0.06212
HALLMARK_PEROXISOME	0.168851	0.0237598	0.0625259
HALLMARK_COMPLEMENT	0.14918	0.023688	0.0625259
HALLMARK_ESTROGEN_RESPONSE_EARLY	0.128631	0.0250621	0.0626551
HALLMARK_MYOGENESIS	0.147311	0.0264353	0.0629413
HALLMARK_DNA_REPAIR	0.121597	0.0386766	0.0879013
HALLMARK_COAGULATION	0.175511	0.0444449	0.0934579
HALLMARK_PROTEIN_SECRETION	0.14621	0.0448598	0.0934579
HALLMARK_HEME_METABOLISM	0.112965	0.0478032	0.0956063
HALLMARK_XENOBIOTIC_METABOLISM	0.115512	0.068072	0.130908
HALLMARK_TNFA_SIGNALING_VIA_NFKB	0.113039	0.0935054	0.166974
HALLMARK_IL2_STAT5_SIGNALING	0.108408	0.0904597	0.166974
HALLMARK_APICAL_JUNCTION	0.115575	0.0979194	0.168827
HALLMARK_REACTIVE_OXIGEN_SPECIES_PATHWAY	0.173451	0.134638	0.224397
HALLMARK_EPITHELIAL_MESENCHYMAL_TRANSITION	-0.107568	0.205285	0.331105
HALLMARK_ANDROGEN_RESPONSE	0.113648	0.214713	0.335489
HALLMARK_ESTROGEN_RESPONSE_LATE	0.0911913	0.225208	0.341225
HALLMARK_PANCREAS_BETA_CELLS	0.269263	0.29391	0.432221
HALLMARK_UNFOLDED_PROTEIN_RESPONSE	0.0947496	0.310075	0.442964
HALLMARK_IL6_JAK_STAT3_SIGNALING	0.137273	0.403817	0.531338
HALLMARK_INFLAMMATORY_RESPONSE	0.0997169	0.398127	0.531338
HALLMARK_UV_RESPONSE_DN	-0.0865001	0.395148	0.531338
HALLMARK_HEDGEHOG_SIGNALING	-0.196216	0.437643	0.561081
HALLMARK_ALLOGRAFT_REJECTION	0.0861042	0.468168	0.58521
HALLMARK_NOTCH_SIGNALING	-0.171937	0.482438	0.588339
HALLMARK_KRAS_SIGNALING_DN	0.106061	0.568712	0.677038
HALLMARK_MYC_TARGETS_V2	0.0950677	0.670103	0.773676
HALLMARK_MYC_TARGETS_V1	0.0512826	0.680835	0.773676
HALLMARK_KRAS_SIGNALING_UP	-0.0688369	0.703459	0.781621
HALLMARK_WNT_BETA_CATENIN_SIGNALING	-0.118774	0.799466	0.868985
HALLMARK_TGF_BETA_SIGNALING	0.0891104	0.837632	0.891097
HALLMARK_ANGIOGENESIS	0.134227	0.880687	0.917382
HALLMARK_APICAL_SURFACE	0.111382	0.908404	0.926943
HALLMARK_BILE_ACID_METABOLISM	0.0648854	0.945752	0.945752
