# Supplementary material for: The impact of microRNAs on transcriptional heterogeneity and gene co-expression across single embryonic stem cells
Source: Nat Commun. 2017 Jan 19;8:14126. doi: 10.1038/ncomms14126 (PMC5253645; doi:10.1038/ncomms14126)
Supplement: Supplementary Dataset 3 — Differentially expressed genes in single cell population. For each gene reported are the lower bound of the 95% confidence interval for the expression fold change on log2 scale (lb); the maximum likelihood estimate for the expression fold change on log2 scale (mle); the upper bound of the 95% confidence interval for the expression fold change on log2 scale (ub); the conservative estimate of expression-fold change, or 0 if the CI crosses the 0 (ce); the uncorrected Z-score of expression difference (Z); the expression difference Z-score corrected for multiple hypothesis testing using Holm procedure (cZ) and the p-value corresponding to cZ (adj.p.value). [file ncomms14126-s3.xlsx]

## Sheet: summary
	Supplementary Table 3: Lists of significant differentially expressed genes among conditions (among conditions (Let-7c vs Dgcr8-/-, miR-294 vs Dgcr8-/-, Dgcr8-/- vs WT)

## Sheet: Dgcr8-- vs WT 
GeneSymbol	lb	mle	ub	ce	Z	cZ	adj.p.value		lb: lower bound of the 95% confidence interval for the expression fold change on log2 scale
Krt17	5.5399	7.56484	8.82564	5.5399	7.1332	5.83677	2.66e-09		mle: maximum likelihood estimate for the expression fold change on log2 scale
Lin28a	-8.06152	-5.99838	-4.50834	-4.50834	-7.16081	-5.83677	2.66e-09		ub: upper bound of the 95% confidence interval for the expression fold change on log2 scale
Anxa2	4.50834	6.22762	7.87049	4.50834	6.58535	5.23763	8.13e-08		ce: conservative estimate of expression-fold change (equals to the min(abs(c(lb, ub))), or 0 if the CI crosses the 0
Syne2	4.43192	6.26582	7.83228	4.43192	6.5439	5.23763	8.13e-08		Z: uncorrected Z-score of expression difference
Bex4	-5.31067	-3.82062	-2.52161	-2.52161	-5.99798	-4.59452	2.17e-06		cZ: expression difference Z-score corrected for multiple hypothesis testing using Holm procedure
Casq2	3.85883	5.76914	6.7625	3.85883	5.81822	4.40129	5.38e-06		adj.p.value: p-value corresponding to cZ
Gm10800	3.89704	5.88376	7.60304	3.89704	5.64293	4.20659	1.3e-05
Dpp4	3.17112	4.8904	6.53327	3.17112	5.5492	4.11368	1.95e-05
Elmo1	3.43856	5.38708	6.18941	3.43856	5.44223	4.02441	2.86e-05
Msln	3.28574	5.34887	7.67945	3.28574	5.45784	4.02441	2.86e-05
Gm26870	3.40036	5.31067	6.99174	3.40036	5.25645	3.79961	7.25e-05
Ckmt1	2.98009	4.81399	7.02995	2.98009	5.18032	3.75731	8.59e-05
9030617O03Rik	3.17112	5.15784	6.22762	3.17112	5.18248	3.75731	8.59e-05
Cmtm3	3.13291	5.04322	5.80735	3.13291	5.20109	3.75731	8.59e-05
Anxa3	2.67444	4.35551	6.38044	2.67444	5.14154	3.72258	9.86e-05
Myof	2.75085	4.39372	6.87712	2.75085	5.12877	3.72173	9.89e-05
Cd3d	3.17112	5.19605	6.53327	3.17112	5.09211	3.68792	0.000113049
Vps11	2.90367	4.73757	6.64789	2.90367	5.0762	3.68111	0.000116108
Oas1a	2.59802	4.2791	5.92197	2.59802	5.03489	3.6395	0.000136582
Plaur	2.82726	4.54654	6.18941	2.82726	5.00347	3.6105	0.000152805
Smarca2	3.01829	4.92861	5.84555	3.01829	4.98159	3.59373	0.000162992
Myo1a	2.94188	4.81399	5.73094	2.94188	4.94131	3.57444	0.000175487
Tspan1	3.0565	4.96681	5.80735	3.0565	4.95144	3.57444	0.000175487
Klk10	2.86547	4.77578	6.03659	2.86547	4.9475	3.57444	0.000175487
Krt8	2.40699	4.12627	6.1512	2.40699	4.83818	3.446	0.00028448
Unc13b	2.90367	4.81399	5.88376	2.90367	4.80719	3.43362	0.000297788
Pygb	2.94188	4.8904	5.84555	2.94188	4.81766	3.43362	0.000297788
Cd109	2.82726	4.69937	5.57811	2.82726	4.80646	3.43362	0.000297788
Slc7a3	-5.65452	-3.89704	-2.29237	-2.29237	-4.72493	-3.33219	0.000430823
Ttll3	2.63623	4.54654	5.34887	2.63623	4.70865	3.3285	0.000436582
Ttc12	2.75085	4.66116	5.46349	2.75085	4.71165	3.3285	0.000436582
Lgals9	2.59802	4.39372	6.30403	2.59802	4.64415	3.24893	0.000579193
Nnt	2.36879	3.97345	5.46349	2.36879	4.63265	3.24187	0.000593749
Rbl2	2.63623	4.62296	5.69273	2.63623	4.61316	3.22353	0.000633096
Rps6-ps4	2.55982	4.47013	6.1512	2.55982	4.60503	3.22064	0.000639532
Gcnt3	2.59802	4.54654	5.38708	2.59802	4.57725	3.21755	0.000646445
9530068E07Rik	2.25417	3.89704	5.61632	2.25417	4.57491	3.21755	0.000646445
Irak4	2.29237	3.97345	5.80735	2.29237	4.5823	3.21755	0.000646445
Gm10801	2.59802	4.50834	6.1512	2.59802	4.58109	3.21755	0.000646445
Gm10719	2.63623	4.50834	6.113	2.63623	4.58151	3.21755	0.000646445
Pla2g7	2.59802	4.50834	5.5399	2.59802	4.54161	3.17897	0.000739003
Aox3	2.33058	4.12627	5.61632	2.33058	4.50496	3.13548	0.000857858
Plce1	2.40699	4.31731	5.38708	2.40699	4.49988	3.13536	0.000858213
Naga	2.4452	4.35551	5.11964	2.4452	4.46028	3.09404	0.000987244
Sfn	2.21596	3.93524	5.46349	2.21596	4.46208	3.09404	0.000987244
Lonrf1	2.29237	4.16448	5.38708	2.29237	4.45384	3.09166	0.000995192
Mmp23	2.4452	4.35551	5.19605	2.4452	4.42213	3.05413	0.00112859
Arap1	2.33058	4.2791	5.76914	2.33058	4.41518	3.05079	0.00114119
Plk2	2.33058	4.12627	6.41865	2.33058	4.39236	3.03139	0.00121716
Icam1	2.29237	4.20269	5.5399	2.29237	4.39299	3.03139	0.00121716
Gbp4	2.63623	4.62296	5.65452	2.63623	4.37796	3.01737	0.00127487
RP23-61D6.3	2.36879	4.2791	5.19605	2.36879	4.35167	2.98667	0.00141017
Arhgap42	2.29237	4.2791	5.57811	2.29237	4.34522	2.9835	0.00142484
Trim16	2.40699	4.35551	5.27246	2.40699	4.34048	2.98261	0.00142899
Lrrc49	2.36879	4.31731	5.19605	2.36879	4.32806	2.97647	0.00145793
Bex1	-4.62296	-3.01829	-1.60466	-1.60466	-4.33058	-2.97647	0.00145793
Rab8b	2.25417	4.16448	5.27246	2.25417	4.30684	2.95234	0.00157686
Nefl	1.94852	3.51497	5.04322	1.94852	4.26104	2.89362	0.00190412
Plcd1	2.17776	4.01166	5.42529	2.17776	4.24947	2.88274	0.00197119
RP24-317P24.2	2.02493	3.59139	4.92861	2.02493	4.24207	2.87764	0.00200331
Hps5	1.91031	3.55318	5.08143	1.91031	4.23323	2.87556	0.00201653
Pglyrp1	1.94852	3.59139	5.15784	1.94852	4.23597	2.87556	0.00201653
Aldh3a2	2.17776	4.16448	5.27246	2.17776	4.21305	2.85876	0.0021265
Bhlhe40	2.10134	3.93524	6.49506	2.10134	4.21161	2.85876	0.0021265
Krt42	2.02493	3.85883	5.27246	2.02493	4.21062	2.85876	0.0021265
Megf11	2.29237	4.43192	5.73094	2.29237	4.19315	2.84385	0.00222857
Map3k5	2.06314	3.85883	5.34887	2.06314	4.19545	2.84385	0.00222857
Steap2	-5.73094	-4.01166	-2.13955	-2.13955	-4.18898	-2.84272	0.00223653
Ctsa	1.91031	3.59139	5.34887	1.91031	4.17993	2.83466	0.00229373
AA467197	1.91031	3.62959	5.23425	1.91031	4.16936	2.82442	0.00236833
Htra1	2.06314	4.01166	5.04322	2.06314	4.16093	2.82088	0.00239459
Rnf213	2.25417	4.24089	6.22762	2.25417	4.16042	2.82088	0.00239459
Endod1	2.25417	4.20269	5.11964	2.25417	4.15694	2.82042	0.00239805
Gm10721	2.13955	3.97345	5.5399	2.13955	4.14598	2.8094	0.00248174
Upk1a	1.98672	3.93524	5.00502	1.98672	4.1397	2.80489	0.00251668
Acp5	2.06314	4.04986	5.27246	2.06314	4.12418	2.78735	0.00265706
Parp4	2.25417	4.16448	5.11964	2.25417	4.1139	2.77712	0.00274216
Itgb4	2.06314	3.97345	4.81399	2.06314	4.08679	2.74724	0.00300495
Gm364	2.29237	4.35551	5.57811	2.29237	4.08823	2.74724	0.00300495
H6pd	2.25417	4.16448	5.23425	2.25417	4.08243	2.7452	0.00302366
Bhmt2	1.94852	3.85883	5.5017	1.94852	4.05549	2.71117	0.00335229
Aspa	1.87211	3.6678	5.42529	1.87211	4.04641	2.70236	0.00344244
Plin2	1.91031	3.78242	5.57811	1.91031	4.04246	2.70079	0.00345877
Hipk3	2.02493	3.93524	5.38708	2.02493	4.03635	2.6981	0.00348681
Rpl10l	1.87211	3.6678	5.31067	1.87211	4.03498	2.6981	0.00348681
Gm21738	2.06314	3.97345	5.5399	2.06314	4.03152	2.69709	0.00349737
Susd2	1.8339	3.62959	5.31067	1.8339	4.01976	2.68427	0.00363442
Man2b2	2.06314	3.97345	4.8904	2.06314	4.01547	2.682	0.00365912
Gmip	2.02493	3.97345	4.85219	2.02493	4.00636	2.67286	0.00376036
Cemip	2.02493	3.93524	4.77578	2.02493	3.98969	2.65293	0.00398985
Dazap2	1.71928	3.32394	4.66116	1.71928	3.98526	2.65036	0.00402028
Cyba	1.71928	3.36215	5.00502	1.71928	3.97748	2.64665	0.0040647
Serpinb6c	1.79569	3.51497	5.73094	1.79569	3.97979	2.64665	0.0040647
H2-T3	2.10134	4.04986	4.85219	2.10134	3.9717	2.64204	0.00412044
Anxa1	1.8339	3.62959	5.99838	1.8339	3.96069	2.62996	0.00426972
Plxnb2	1.8339	3.62959	5.27246	1.8339	3.95117	2.62487	0.00433413
Reep1	1.98672	4.01166	5.38708	1.98672	3.95402	2.62487	0.00433413
Gm10720	1.94852	3.85883	5.38708	1.94852	3.94967	2.62487	0.00433413
Zscan22	1.98672	3.93524	4.8904	1.98672	3.93423	2.60978	0.00453003
Gm13135	1.75749	3.47677	5.15784	1.75749	3.93482	2.60978	0.00453003
Mep1b	1.75749	3.55318	5.23425	1.75749	3.89728	2.5604	0.00522755
Casp2	1.71928	3.47677	5.42529	1.71928	3.87966	2.53852	0.00556606
Mov10	1.60466	3.28574	5.23425	1.60466	3.86349	2.52206	0.00583342
Trim32	1.8339	3.78242	4.92861	1.8339	3.86456	2.52206	0.00583342
Ezh1	1.79569	3.6678	5.23425	1.79569	3.85497	2.51363	0.00597471
Bpifb5	1.87211	3.82062	4.69937	1.87211	3.85068	2.51363	0.00597471
Gm10718	1.87211	3.70601	5.23425	1.87211	3.85279	2.51363	0.00597471
Mt1	1.64287	3.24753	4.85219	1.64287	3.83744	2.49782	0.00624796
Rangrf	-4.2791	-2.71264	-1.29901	-1.29901	-3.83462	-2.49702	0.00626204
Stat1	1.71928	3.55318	5.00502	1.71928	3.82877	2.49498	0.00629824
Apol6	1.91031	3.85883	4.69937	1.91031	3.82873	2.49498	0.00629824
Serping1	1.68107	3.51497	4.92861	1.68107	3.82322	2.49023	0.00638309
Dmgdh	1.75749	3.6678	4.8904	1.75749	3.80475	2.46988	0.00675795
Nrep	1.8339	3.78242	4.69937	1.8339	3.80568	2.46988	0.00675795
Me1	1.60466	3.28574	4.8904	1.60466	3.78935	2.45073	0.00712842
Lrp1	1.8339	3.85883	5.57811	1.8339	3.78587	2.4488	0.00716665
Sub1	-3.97345	-2.48341	-1.18439	-1.18439	-3.77051	-2.43465	0.00745318
Pigc	1.8339	3.78242	4.77578	1.8339	3.77201	2.43465	0.00745318
2002-03-01	1.64287	3.32394	4.92861	1.64287	3.76975	2.43465	0.00745318
Ift172	1.87211	3.85883	4.8904	1.87211	3.76543	2.43141	0.00752005
Odc1	-4.01166	-2.48341	-1.18439	-1.18439	-3.73372	-2.38831	0.00846303
S100a6	1.79569	3.74421	4.77578	1.79569	3.71971	2.38277	0.00859137
Ubd	1.45184	3.09471	5.23425	1.45184	3.72179	2.38277	0.00859137
Eogt	1.68107	3.59139	4.85219	1.68107	3.72495	2.38277	0.00859137
Dnajc16	1.79569	3.74421	4.73757	1.79569	3.72237	2.38277	0.00859137
Sh3pxd2a	1.75749	3.82062	5.27246	1.75749	3.7211	2.38277	0.00859137
Btg2	1.49004	3.24753	5.31067	1.49004	3.7156	2.3797	0.00866343
Gm11168	1.68107	3.55318	5.15784	1.68107	3.71338	2.37935	0.00867164
Gm28437	1.41363	2.98009	4.35551	1.41363	3.70999	2.37728	0.00872053
Il13ra1	1.79569	3.74421	4.69937	1.79569	3.69517	2.36696	0.00896737
Adamtsl5	1.68107	3.70601	5.00502	1.68107	3.70017	2.36696	0.00896737
Lonrf2	1.75749	3.78242	4.77578	1.75749	3.69586	2.36696	0.00896737
Inadl	1.64287	3.55318	4.77578	1.64287	3.69709	2.36696	0.00896737
Cd3g	1.52825	3.36215	5.00502	1.52825	3.6874	2.35842	0.00917638
Ly6a	1.91031	3.89704	4.96681	1.91031	3.68061	2.35128	0.00935444
Spryd3	1.71928	3.6678	4.54654	1.71928	3.67326	2.3433	0.0095571
Erap1	1.71928	3.6678	4.58475	1.71928	3.66766	2.33785	0.00969757
Ckb	1.37542	2.90367	4.39372	1.37542	3.66099	2.33117	0.00987223
Eng	1.75749	3.74421	4.62296	1.75749	3.65938	2.33117	0.00987223
AA986860	1.75749	3.70601	4.85219	1.75749	3.64682	2.31549	0.0102931
Ciz1	1.64287	3.62959	4.92861	1.64287	3.64194	2.31102	0.0104158
Fmr1nb	-5.04322	-2.98009	-1.37542	-1.37542	-3.63576	-2.30463	0.0105936
Sparc	1.41363	3.0565	4.54654	1.41363	3.62654	2.29767	0.0107902
Tapbp	1.41363	3.09471	4.92861	1.41363	3.62562	2.29767	0.0107902
Tmem63a	1.60466	3.59139	4.85219	1.60466	3.6266	2.29767	0.0107902
Tcf7l2	1.33722	2.98009	4.66116	1.33722	3.6209	2.295	0.0108667
Gm16411	1.60466	3.47677	4.2791	1.60466	3.62025	2.295	0.0108667
Dclk2	1.75749	3.74421	4.81399	1.75749	3.616	2.29134	0.0109719
Ccdc141	1.52825	3.28574	4.85219	1.52825	3.60269	2.27592	0.0114254
Gm10717	1.56646	3.43856	4.92861	1.56646	3.60201	2.27592	0.0114254
Zbtb41	1.45184	3.17112	4.85219	1.45184	3.59526	2.26853	0.0116484
Klk11	1.68107	3.6678	4.62296	1.68107	3.58969	2.26287	0.0118217
Zbp1	1.56646	3.47677	4.2791	1.56646	3.58265	2.25754	0.0119872
Fry	1.41363	3.17112	4.96681	1.41363	3.5842	2.25754	0.0119872
Afmid	1.60466	3.59139	4.47013	1.60466	3.57909	2.25531	0.0120569
Ido2	1.37542	3.01829	4.81399	1.37542	3.57776	2.25531	0.0120569
Anxa6	-5.42529	-3.51497	-1.52825	-1.52825	-3.57377	-2.25189	0.0121646
Npr3	1.45184	3.32394	4.77578	1.45184	3.56982	2.24853	0.0122712
Ncf2	1.49004	3.36215	4.96681	1.49004	3.56081	2.2377	0.0126202
Map4k1	1.37542	3.0565	4.62296	1.37542	3.55171	2.22672	0.0129829
Egr1	-6.68609	-3.89704	-1.8339	-1.8339	-3.54664	-2.22345	0.0130926
Lgals3	1.37542	3.0565	4.66116	1.37542	3.54461	2.22345	0.0130926
Fam174b	1.56646	3.47677	4.39372	1.56646	3.54541	2.22345	0.0130926
Ppm1l	1.41363	3.20932	4.69937	1.41363	3.53879	2.22197	0.0131425
Phldb1	1.56646	3.51497	4.43192	1.56646	3.53984	2.22197	0.0131425
Trim12c	1.56646	3.55318	4.43192	1.56646	3.53944	2.22197	0.0131425
Gm28268	1.33722	2.94188	4.35551	1.33722	3.53601	2.22021	0.0132023
Cast	1.37542	3.0565	4.62296	1.37542	3.53047	2.21586	0.0133505
Mgat5	1.37542	3.09471	4.66116	1.37542	3.52991	2.21586	0.0133505
Rit1	1.41363	3.24753	4.58475	1.41363	3.51912	2.20447	0.0137456
H2-T22	1.60466	3.59139	4.69937	1.60466	3.51906	2.20447	0.0137456
Elmo3	1.64287	3.59139	4.54654	1.64287	3.51696	2.20364	0.0137747
Lrrc14	1.60466	3.51497	4.54654	1.60466	3.51057	2.19876	0.0139476
Marf1	1.33722	3.01829	4.62296	1.33722	3.51137	2.19876	0.0139476
Gpkow	1.49004	3.32394	5.08143	1.49004	3.50714	2.19594	0.0140481
Tfcp2	1.37542	3.13291	4.81399	1.37542	3.50338	2.19486	0.0140868
Ptges	1.33722	3.09471	4.62296	1.33722	3.50447	2.19486	0.0140868
Gm10233	1.45184	3.43856	4.66116	1.45184	3.496	2.18619	0.0144009
Trim56	1.56646	3.51497	4.50834	1.56646	3.4912	2.18132	0.0145799
Cryab	1.41363	3.24753	4.85219	1.41363	3.48578	2.1755	0.0147963
Ctsb	1.2226	2.82726	4.35551	1.2226	3.48007	2.16926	0.0150314
Bmp8a	1.49004	3.40036	4.31731	1.49004	3.4737	2.16202	0.0153084
Gpr126	1.26081	2.90367	4.81399	1.26081	3.46983	2.16063	0.015362
Pkhd1	1.52825	3.43856	4.39372	1.52825	3.47023	2.16063	0.015362
Aldh1a2	1.52825	3.59139	4.77578	1.52825	3.46557	2.15649	0.0155226
Prr13	1.29901	2.94188	4.47013	1.29901	3.45657	2.15168	0.0157112
Dock9	1.56646	3.78242	5.11964	1.56646	3.45887	2.15168	0.0157112
Parva	1.41363	3.28574	4.85219	1.41363	3.45668	2.15168	0.0157112
Six4	1.26081	2.90367	4.50834	1.26081	3.45743	2.15168	0.0157112
Smoc1	1.45184	3.47677	4.58475	1.45184	3.44922	2.14291	0.0160601
Serpinb9b	1.26081	3.09471	5.57811	1.26081	3.44116	2.13516	0.0163739
Tagln3	1.37542	3.20932	4.62296	1.37542	3.44237	2.13516	0.0163739
Ecm1	1.45184	3.40036	4.24089	1.45184	3.43797	2.13252	0.016482
Capns1	1.2226	2.90367	4.50834	1.2226	3.43143	2.1249	0.0167975
Arhgef3	1.37542	3.24753	5.15784	1.37542	3.4243	2.11844	0.0170688
Cpne3	1.2226	2.86547	4.43192	1.2226	3.42553	2.11844	0.0170688
Irgm1	1.49004	3.62959	4.8904	1.49004	3.41678	2.10933	0.0174582
Nasp	-3.6678	-2.17776	-0.91695	-0.91695	-3.41417	-2.1075	0.0175373
Zfyve16	1.41363	3.36215	5.04322	1.41363	3.41016	2.10678	0.0175681
Rb1	1.45184	3.47677	4.73757	1.45184	3.41096	2.10678	0.0175681
Exoc3l	1.45184	3.36215	4.2791	1.45184	3.40737	2.10678	0.0175681
Osm	1.52825	3.55318	4.47013	1.52825	3.40689	2.10678	0.0175681
Gm26917	1.2226	2.82726	4.24089	1.2226	3.40932	2.10678	0.0175681
Clic1	1.26081	2.94188	4.73757	1.26081	3.40237	2.10207	0.0177738
Tinagl1	1.37542	3.36215	4.81399	1.37542	3.40083	2.10177	0.0177868
Myh7b	1.41363	3.28574	4.16448	1.41363	3.39689	2.0979	0.0179569
Tmem159	1.41363	3.36215	4.39372	1.41363	3.39032	2.09011	0.0183041
Ivns1abp	-4.92861	-3.24753	-1.33722	-1.33722	-3.38629	-2.08608	0.0184857
P4ha1	1.18439	2.86547	5.08143	1.18439	3.38206	2.08309	0.0186216
Snx21	1.37542	3.32394	4.58475	1.37542	3.38035	2.08309	0.0186216
H2-D1	1.2226	2.90367	4.62296	1.2226	3.38144	2.08309	0.0186216
Hps6	1.45184	3.40036	4.43192	1.45184	3.37731	2.08049	0.0187401
Camk2n1	1.37542	3.28574	4.12627	1.37542	3.37542	2.07961	0.0187808
Ttll6	1.29901	3.20932	4.54654	1.29901	3.37254	2.07915	0.0188016
Gm17167	1.14619	2.67444	4.08807	1.14619	3.37307	2.07915	0.0188016
Vim	1.14619	2.67444	4.12627	1.14619	3.36789	2.0777	0.0188683
Gbp9	1.49004	3.47677	4.39372	1.49004	3.36774	2.0777	0.0188683
Marveld1	1.41363	3.28574	4.24089	1.41363	3.36882	2.0777	0.0188683
Tmx4	1.52825	3.62959	4.81399	1.52825	3.36521	2.07581	0.0189557
Rfx5	1.33722	3.32394	4.47013	1.33722	3.36162	2.07235	0.0191164
Myo1d	1.49004	3.47677	4.47013	1.49004	3.35908	2.07044	0.0192057
Pdzd2	1.33722	3.28574	4.69937	1.33722	3.34855	2.05835	0.0197782
Man1b1	1.26081	3.13291	4.24089	1.26081	3.34846	2.05835	0.0197782
Syndig1	1.37542	3.28574	4.20269	1.37542	3.34388	2.05339	0.0200175
Tagln2	1.18439	2.82726	4.47013	1.18439	3.34033	2.04993	0.0201855
Casd1	1.45184	3.40036	4.77578	1.45184	3.33882	2.04953	0.0202051
Baiap2	1.14619	2.86547	4.66116	1.14619	3.32676	2.03634	0.020858
Gas6	1.37542	3.40036	4.50834	1.37542	3.32729	2.03634	0.020858
Fndc1	1.29901	3.24753	4.20269	1.29901	3.32631	2.03634	0.020858
Clcn2	1.18439	2.94188	4.54654	1.18439	3.32151	2.031	0.0211274
Shisa5	1.2226	3.0565	4.69937	1.2226	3.31346	2.02078	0.0216512
Lamp2	1.26081	2.98009	4.54654	1.26081	3.31098	2.01888	0.0217498
Marcks	-4.77578	-3.01829	-1.29901	-1.29901	-3.29766	-2.00074	0.0227104
Rcor3	1.29901	3.28574	4.85219	1.29901	3.29418	1.99732	0.022895
Plek2	1.33722	3.28574	4.20269	1.33722	3.28764	1.98931	0.0233336
Ccnd1	1.03157	2.55982	4.01166	1.03157	3.28269	1.98366	0.023647
Blvrb	1.14619	2.82726	4.43192	1.14619	3.28123	1.98326	0.0236691
Mirg	1.29901	3.36215	4.35551	1.29901	3.27966	1.98268	0.0237015
Myo1e	1.10798	2.78906	4.73757	1.10798	3.27192	1.97283	0.0242575
Asxl3	1.33722	3.24753	4.16448	1.33722	3.26145	1.95882	0.025067
Gstt3	1.37542	3.32394	4.39372	1.37542	3.25889	1.95674	0.0251892
4930518I15Rik	1.33722	3.43856	4.47013	1.33722	3.25673	1.95526	0.0252764
Hap1	1.2226	3.09471	4.85219	1.2226	3.24268	1.93578	0.0264473
Abtb2	1.29901	3.24753	4.24089	1.29901	3.23987	1.93493	0.0264996
Arhgap44	1.03157	2.67444	4.31731	1.03157	3.23746	1.93493	0.0264996
Spata6	1.26081	3.24753	4.31731	1.26081	3.23816	1.93493	0.0264996
Zbtb38	1.10798	2.78906	4.2791	1.10798	3.23962	1.93493	0.0264996
Otx2	1.26081	3.20932	4.01166	1.26081	3.23384	1.93293	0.0266223
RP23-61D6.5	1.18439	3.09471	4.47013	1.18439	3.23407	1.93293	0.0266223
Rora	1.29901	3.32394	4.24089	1.29901	3.22838	1.92812	0.0269203
Shroom2	1.2226	3.13291	4.77578	1.2226	3.22883	1.92812	0.0269203
Pabpc4	-4.12627	-2.4452	-0.955156	-0.955156	-3.22662	-1.92719	0.0269782
Gk5	1.10798	2.78906	4.2791	1.10798	3.21507	1.9114	0.0279765
Nfia	1.2226	3.28574	4.69937	1.2226	3.21266	1.91117	0.0279914
Ttyh2	1.06977	2.75085	4.35551	1.06977	3.21287	1.91117	0.0279914
Exoc5	1.06977	2.78906	4.43192	1.06977	3.20965	1.90831	0.0281753
Papolb	1.26081	3.17112	4.16448	1.26081	3.2082	1.90781	0.0282081
Gm17132	1.03157	2.63623	4.01166	1.03157	3.20706	1.90778	0.0282097
Ilvbl	1.26081	3.24753	4.20269	1.26081	3.20553	1.90715	0.0282507
Asah1	0.993362	2.52161	3.89704	0.993362	3.19923	1.89926	0.0287648
Loxl4	1.60466	3.6678	4.69937	1.60466	3.19529	1.89496	0.0290491
Hsd17b14	0.993362	2.52161	3.82062	0.993362	3.19283	1.8929	0.0291857
Fam198b	1.18439	3.13291	4.69937	1.18439	3.18937	1.89271	0.029198
Mtus1	1.06977	2.82726	4.8904	1.06977	3.18401	1.89271	0.029198
Tmem229b	1.2226	3.17112	4.04986	1.2226	3.18757	1.89271	0.029198
Pcdh19	-5.08143	-3.20932	-1.26081	-1.26081	-3.18462	-1.89271	0.029198
Ceacam10	1.14619	2.98009	4.58475	1.14619	3.18891	1.89271	0.029198
Parp10	1.37542	3.43856	4.50834	1.37542	3.18441	1.89271	0.029198
Gm17131	1.03157	2.63623	3.97345	1.03157	3.18411	1.89271	0.029198
Gm10722	1.14619	3.0565	4.39372	1.14619	3.18796	1.89271	0.029198
Flnb	1.03157	2.71264	4.50834	1.03157	3.1827	1.89236	0.0292216
Itgav	1.03157	2.71264	4.47013	1.03157	3.17864	1.89013	0.0293705
Parp14	1.33722	3.32394	4.20269	1.33722	3.1799	1.89013	0.0293705
Mvk	1.26081	3.36215	4.73757	1.26081	3.17804	1.89013	0.0293705
Lrrn2	1.18439	3.13291	4.2791	1.18439	3.17666	1.88964	0.0294032
Fam185a	1.26081	3.20932	4.16448	1.26081	3.17154	1.88348	0.0298179
Grn	1.03157	2.75085	4.66116	1.03157	3.16913	1.88141	0.0299579
Twf1	0.955156	2.4452	3.6678	0.955156	3.16804	1.88134	0.0299631
Fndc7	1.18439	3.09471	4.01166	1.18439	3.16575	1.88104	0.0299835
Palld	1.03157	2.78906	4.50834	1.03157	3.1659	1.88104	0.0299835
Hormad1	1.03157	2.75085	4.47013	1.03157	3.16166	1.8768	0.0302725
Tmem106a	1.03157	2.75085	4.77578	1.03157	3.16089	1.8768	0.0302725
Mpp1	1.03157	2.67444	4.20269	1.03157	3.15695	1.87408	0.0304597
Cc2d1a	1.10798	2.94188	4.54654	1.10798	3.1566	1.87408	0.0304597
Gm29055	0.955156	2.4452	3.74421	0.955156	3.15601	1.87408	0.0304597
Ppt1	1.06977	2.78906	4.50834	1.06977	3.15285	1.87239	0.0305765
Ap2a1	1.18439	3.13291	4.04986	1.18439	3.15292	1.87239	0.0305765
Efemp1	1.29901	3.32394	4.35551	1.29901	3.15153	1.87193	0.0306083
Anxa4	0.955156	2.55982	4.04986	0.955156	3.14611	1.86678	0.0309662
Trps1	0.955156	2.52161	4.08807	0.955156	3.14707	1.86678	0.0309662
Gadd45b	0.955156	2.52161	4.08807	0.955156	3.13695	1.8551	0.0317908
Hars2	-4.85219	-2.82726	-1.03157	-1.03157	-3.13216	-1.8551	0.0317908
Trim47	1.18439	3.13291	4.01166	1.18439	3.12847	1.8551	0.0317908
Cdhr1	1.2226	3.40036	4.81399	1.2226	3.13177	1.8551	0.0317908
Cd1d1	1.2226	3.20932	4.20269	1.2226	3.13225	1.8551	0.0317908
Tmub2	1.03157	2.78906	4.39372	1.03157	3.13041	1.8551	0.0317908
3632451O06Rik	1.14619	3.20932	4.50834	1.14619	3.13158	1.8551	0.0317908
Tcl1	-3.85883	-2.33058	-0.878744	-0.878744	-3.12881	-1.8551	0.0317908
Ahnak2	1.29901	3.51497	4.69937	1.29901	3.12995	1.8551	0.0317908
2810008D09Rik	1.03157	2.78906	4.08807	1.03157	3.13405	1.8551	0.0317908
Nr4a1	1.03157	2.86547	4.31731	1.03157	3.12725	1.85474	0.0318168
Cbr3	0.955156	2.52161	4.47013	0.955156	3.11752	1.84294	0.0326687
Fam216a	1.03157	2.90367	4.24089	1.03157	3.11801	1.84294	0.0326687
Elf1	1.06977	2.98009	4.66116	1.06977	3.11607	1.84222	0.0327218
RP24-217M2.1	0.955156	2.55982	3.93524	0.955156	3.11213	1.83771	0.0330527
Nynrin	1.03157	2.82726	4.58475	1.03157	3.11051	1.8367	0.0331268
Farp1	1.14619	3.0565	3.97345	1.14619	3.10902	1.83592	0.033185
Lmbr1	1.14619	2.98009	4.85219	1.14619	3.10545	1.83194	0.0334799
Rnf217	1.14619	3.09471	4.12627	1.14619	3.10292	1.82956	0.033658
Parp9	0.955156	2.67444	4.24089	0.955156	3.09944	1.82573	0.0339457
Nes	1.14619	3.0565	3.89704	1.14619	3.09594	1.8256	0.0339551
Tnfrsf8	1.18439	3.20932	4.16448	1.18439	3.09604	1.8256	0.0339551
Gm20605	1.10798	3.0565	4.16448	1.10798	3.09462	1.8256	0.0339551
Rbm20	1.14619	3.09471	3.97345	1.14619	3.09472	1.8256	0.0339551
Fsd1l	1.03157	2.82726	4.54654	1.03157	3.09598	1.8256	0.0339551
Atp5g3	-3.51497	-2.02493	-0.725919	-0.725919	-3.09249	-1.82381	0.0340907
Ceacam1	1.14619	3.13291	4.12627	1.14619	3.0876	1.8178	0.0345477
Klc1	1.06977	2.98009	3.78242	1.06977	3.08131	1.80965	0.0351749
Pmp22	1.10798	3.09471	3.93524	1.10798	3.07879	1.80819	0.0352884
Tmem62	1.06977	2.94188	4.50834	1.06977	3.07848	1.80819	0.0352884
Tmem173	1.14619	3.0565	3.97345	1.14619	3.07743	1.808	0.035303
Lnpep	1.06977	3.0565	4.50834	1.06977	3.07431	1.80466	0.0355636
Pomgnt1	1.06977	3.0565	4.39372	1.06977	3.06835	1.79983	0.0359441
Gramd1b	0.955156	2.67444	4.31731	0.955156	3.06892	1.79983	0.0359441
Zbtb7c	1.10798	3.0565	3.97345	1.10798	3.06745	1.79983	0.0359441
Dsp	1.18439	3.20932	4.16448	1.18439	3.06781	1.79983	0.0359441
Rabgef1	0.91695	2.59802	4.47013	0.91695	3.06573	1.79865	0.0360373
Creb3	1.10798	3.0565	5.46349	1.10798	3.06484	1.79865	0.0360373
Efhb	0.993362	2.82726	4.24089	0.993362	3.06089	1.79402	0.036405
Mvp	0.91695	2.55982	4.04986	0.91695	3.05734	1.78998	0.0367283
Stac2	1.14619	3.17112	4.20269	1.14619	3.05397	1.78624	0.0370301
Tor4a	1.06977	3.01829	3.85883	1.06977	3.05289	1.78596	0.0370525
Ttc38	1.10798	3.09471	4.01166	1.10798	3.05165	1.78545	0.0370942
Gm21897	0.91695	2.48341	3.89704	0.91695	3.04719	1.78003	0.0375359
Fez1	1.03157	2.86547	4.39372	1.03157	3.04401	1.77668	0.0378102
Lysmd1	1.18439	3.32394	4.39372	1.18439	3.04321	1.77668	0.0378102
Abcd1	1.03157	2.90367	3.82062	1.03157	3.0254	1.7508	0.0399898
Ube2l6	0.955156	2.75085	4.73757	0.955156	3.02196	1.7469	0.0403276
Ctnnd2	0.91695	2.67444	4.69937	0.91695	3.01879	1.74403	0.0405766
Msra	0.91695	2.67444	4.43192	0.91695	3.01831	1.74403	0.0405766
Ngfr	0.993362	2.86547	4.43192	0.993362	3.00753	1.72882	0.0419205
Rbm43	1.06977	3.13291	4.43192	1.06977	2.99673	1.71353	0.0433075
Slc25a40	0.91695	2.67444	4.58475	0.91695	2.99467	1.71172	0.0434746
St8sia1	0.955156	2.75085	4.35551	0.955156	2.99342	1.71117	0.043525
Slc25a4	-3.55318	-2.06314	-0.725919	-0.725919	-2.98786	-1.70522	0.0440765
RP24-355N14.3	0.802331	2.29237	3.59139	0.802331	2.98781	1.70522	0.0440765
Aldh3a1	1.03157	3.0565	4.39372	1.03157	2.98684	1.70509	0.044089
2001-09-01	0.802331	2.36879	3.85883	0.802331	2.98062	1.69939	0.0446226
Irf9	0.878744	2.63623	5.42529	0.878744	2.97907	1.69939	0.0446226
Trpv4	1.14619	3.32394	4.20269	1.14619	2.97878	1.69939	0.0446226
Gsto1	0.91695	2.86547	5.27246	0.91695	2.97893	1.69939	0.0446226
Lpar2	1.03157	3.01829	4.01166	1.03157	2.98173	1.69939	0.0446226
Gm10715	0.955156	2.86547	4.2791	0.955156	2.97308	1.69192	0.0453307
Slc38a4	-4.62296	-2.71264	-0.878744	-0.878744	-2.96946	-1.68794	0.045711
Fam189b	0.993362	2.94188	3.78242	0.993362	2.96878	1.68794	0.045711
Rnh1	0.802331	2.4452	4.16448	0.802331	2.967	1.68787	0.0457183
Gbp6	1.2226	3.24753	4.2791	1.2226	2.96786	1.68787	0.0457183
A230004M16Rik	0.840537	2.4452	3.82062	0.840537	2.96197	1.6814	0.0463426
Ifi35	0.840537	2.4452	4.66116	0.840537	2.95729	1.67819	0.0466549
Psmb8	1.06977	3.13291	4.20269	1.06977	2.95859	1.67819	0.0466549
Cd55	0.802331	2.40699	4.08807	0.802331	2.95596	1.67819	0.0466549
Rasgef1a	0.955156	2.94188	4.20269	0.955156	2.95609	1.67819	0.0466549
Birc3	0.91695	2.71264	4.20269	0.91695	2.95517	1.67819	0.0466549
9530077C05Rik	0.993362	2.90367	3.82062	0.993362	2.95478	1.67819	0.0466549
Zwint	0.802331	2.36879	3.70601	0.802331	2.95341	1.67797	0.0466767
Ccdc136	1.03157	3.09471	4.20269	1.03157	2.9521	1.67797	0.0466767
Ankrd35	0.955156	2.90367	3.78242	0.955156	2.95233	1.67797	0.0466767
Cltb	0.840537	2.55982	4.35551	0.840537	2.94819	1.67322	0.0471424
Lrrc8a	0.802331	2.4452	3.93524	0.802331	2.94656	1.67199	0.0472632
Tcf12	0.802331	2.40699	3.93524	0.802331	2.94394	1.66923	0.0475358
Dnm2	0.878744	2.63623	4.43192	0.878744	2.94304	1.66913	0.0475457
Prkaa2	0.91695	2.86547	4.81399	0.91695	2.93797	1.66561	0.0478954
Zfp524	1.03157	3.01829	3.93524	1.03157	2.93933	1.66561	0.0478954
Duxbl2	0.993362	2.98009	3.93524	0.993362	2.93684	1.66561	0.0478954
Itpripl2	0.955156	2.82726	3.6678	0.955156	2.93663	1.66561	0.0478954
Gm17535	0.878744	2.75085	4.16448	0.878744	2.93785	1.66561	0.0478954
Lxn	0.840537	2.59802	4.31731	0.840537	2.93577	1.66556	0.0479005
Gad1	0.993362	2.98009	3.89704	0.993362	2.92961	1.65728	0.048731
Hoxa1	1.03157	3.01829	4.24089	1.03157	2.92647	1.65497	0.0489658
Pcsk7	0.993362	2.94188	4.20269	0.993362	2.92725	1.65497	0.0489658
Snapin	0.802331	2.48341	4.12627	0.802331	2.92305	1.65407	0.049057
Mal	1.03157	3.01829	4.01166	1.03157	2.92283	1.65407	0.049057
Piwil2	1.03157	3.09471	4.77578	1.03157	2.92351	1.65407	0.049057
Mbp	0.993362	3.09471	4.24089	0.993362	2.92183	1.65407	0.049057
Sphk2	0.802331	2.52161	4.08807	0.802331	2.9223	1.65407	0.049057
Etl4	0.840537	2.52161	3.97345	0.840537	2.92012	1.65268	0.049198
Apobec2	0.878744	2.78906	4.01166	0.878744	2.91864	1.65162	0.0493056
Zfp939	1.03157	3.01829	4.24089	1.03157	2.91719	1.65063	0.0494073
Tln1	0.840537	2.55982	4.12627	0.840537	2.91612	1.65022	0.0494494
Slc25a20	0.802331	2.40699	3.97345	0.802331	2.9122	1.64537	0.0499464
Urgcp	1.03157	3.13291	4.24089	1.03157	2.90974	1.6428	0.0502121
Epas1	0.840537	2.75085	5.19605	0.840537	2.90684	1.64187	0.0503082
Nt5e	0.764125	2.4452	4.20269	0.764125	2.90675	1.64187	0.0503082
Fmn1	0.878744	2.75085	3.89704	0.878744	2.908	1.64187	0.0503082
Gale	0.840537	2.59802	4.12627	0.840537	2.90329	1.63897	0.0506099
Tmem53	0.993362	2.94188	3.89704	0.993362	2.90376	1.63897	0.0506099
Ldhd	0.91695	2.82726	3.82062	0.91695	2.89776	1.6316	0.0513817
Slc39a1	0.764125	2.33058	3.62959	0.764125	2.8888	1.61888	0.052736
Ldlrad4	0.955156	2.90367	3.82062	0.955156	2.88737	1.61789	0.0528432
Atp7a	0.840537	2.63623	4.35551	0.840537	2.88306	1.61362	0.0533054
2001-03-01	-6.22762	-4.31731	-1.60466	-1.60466	-2.88361	-1.61362	0.0533054
Map4k2	0.840537	2.71264	4.01166	0.840537	2.88226	1.6136	0.0533072
Nr1d1	0.840537	2.75085	4.04986	0.840537	2.88138	1.61344	0.0533244
Cdkn1a	0.764125	2.40699	3.82062	0.764125	2.87628	1.60672	0.0540584
Pex26	1.03157	3.13291	4.01166	1.03157	2.87547	1.60666	0.0540643
Wfdc2	0.802331	2.52161	4.31731	0.802331	2.87398	1.60571	0.0541693
Phlda1	0.840537	2.71264	3.85883	0.840537	2.8733	1.60571	0.0541693
Nkx1-2	-4.85219	-2.86547	-0.91695	-0.91695	-2.87116	-1.60478	0.054271
Cecr2	-3.89704	-2.17776	-0.687712	-0.687712	-2.87135	-1.60478	0.054271
Slc12a4	0.91695	3.01829	4.20269	0.91695	2.86883	1.60236	0.0545381
Ephx2	0.802331	2.55982	4.39372	0.802331	2.86779	1.60193	0.0545857
Nefm	0.802331	2.55982	4.58475	0.802331	2.86245	1.596	0.0552442
2200002D01Rik	0.802331	2.59802	4.01166	0.802331	2.86304	1.596	0.0552442
Nup133	-4.20269	-2.48341	-0.725919	-0.725919	-2.85468	-1.58504	0.0564783
E2f1	0.91695	3.01829	4.54654	0.91695	2.84679	1.57434	0.0577039
B4galt1	0.687712	2.25417	3.62959	0.687712	2.84393	1.57434	0.0577039
Ppap2b	0.725919	2.40699	4.01166	0.725919	2.8461	1.57434	0.0577039
Notum	0.802331	2.63623	4.31731	0.802331	2.84366	1.57434	0.0577039
AI464131	0.840537	2.75085	4.31731	0.840537	2.84334	1.57434	0.0577039
Bhmt	0.955156	2.98009	3.93524	0.955156	2.84251	1.57434	0.0577039
Gm10524	0.764125	2.55982	4.16448	0.764125	2.84297	1.57434	0.0577039
Pomt2	0.955156	3.0565	4.04986	0.955156	2.841	1.57419	0.0577221
Plekha6	0.878744	2.82726	3.78242	0.878744	2.8409	1.57419	0.0577221
Gm13684	0.878744	2.82726	3.70601	0.878744	2.83999	1.57394	0.0577502
Usp25	0.91695	2.98009	4.01166	0.91695	2.83723	1.57197	0.0579788
M1ap	0.802331	2.55982	4.2791	0.802331	2.83784	1.57197	0.0579788
Mbd2	0.764125	2.59802	3.89704	0.764125	2.8348	1.56934	0.0582847
Ap3m2	0.802331	2.67444	4.16448	0.802331	2.83275	1.5673	0.058522
Cdon	0.878744	2.90367	3.85883	0.878744	2.82882	1.56419	0.0588859
Rpl15-ps3	0.725919	2.4452	4.58475	0.725919	2.82988	1.56419	0.0588859
Panct2	0.802331	2.71264	4.08807	0.802331	2.82854	1.56419	0.0588859
Ccnd2	0.878744	2.98009	4.69937	0.878744	2.82756	1.56383	0.0589288
Psap	0.764125	2.48341	4.01166	0.764125	2.82476	1.56177	0.0591715
Ppfia1	-4.08807	-2.40699	-0.764125	-0.764125	-2.82484	-1.56177	0.0591715
Pik3r3	0.764125	2.63623	4.12627	0.764125	2.82322	1.5613	0.0592266
RP24-271M20.4	0.878744	2.78906	3.82062	0.878744	2.82299	1.5613	0.0592266
Kdm4a	0.764125	2.55982	4.04986	0.764125	2.8211	1.55948	0.0594414
Hibch	0.764125	2.67444	4.31731	0.764125	2.82022	1.55925	0.0594687
Fam129a	0.764125	2.55982	4.24089	0.764125	2.80771	1.54639	0.0610056
Nipal3	0.802331	2.71264	4.12627	0.802331	2.81126	1.54639	0.0610056
Fadd	0.764125	2.63623	4.16448	0.764125	2.80843	1.54639	0.0610056
Mns1	-3.89704	-2.25417	-0.687712	-0.687712	-2.80971	-1.54639	0.0610056
Heg1	0.840537	2.98009	4.47013	0.840537	2.8086	1.54639	0.0610056
RP24-291H9.1	0.840537	2.86547	4.2791	0.840537	2.80764	1.54639	0.0610056
Rufy2	0.725919	2.48341	4.04986	0.725919	2.80476	1.54527	0.0611403
Slc35f5	0.878744	3.01829	4.43192	0.878744	2.80573	1.54527	0.0611403
Trim21	0.878744	2.90367	4.01166	0.878744	2.80499	1.54527	0.0611403
Gm14833	0.993362	3.0565	4.01166	0.993362	2.80246	1.54294	0.0614221
Gm28875	0.840537	2.82726	3.70601	0.840537	2.80184	1.54294	0.0614221
Sipa1	0.878744	2.86547	3.78242	0.878744	2.80066	1.54222	0.0615097
Comp	0.878744	2.86547	3.82062	0.878744	2.79797	1.53913	0.0618862
Laptm5	0.687712	2.36879	3.85883	0.687712	2.79667	1.5382	0.0619993
Kdm8	0.878744	2.86547	3.89704	0.878744	2.79553	1.53754	0.0620808
Nab1	0.840537	2.78906	3.78242	0.840537	2.79248	1.53626	0.062237
Ubxn11	0.840537	2.82726	3.78242	0.840537	2.79343	1.53626	0.062237
Tlr2	0.91695	2.98009	4.08807	0.91695	2.79285	1.53626	0.062237
Pi4ka	0.764125	2.55982	4.39372	0.764125	2.79187	1.53626	0.062237
Metap1	-3.74421	-2.06314	-0.6113	-0.6113	-2.7869	-1.53288	0.0626523
Rusc2	0.802331	2.75085	3.6678	0.802331	2.78843	1.53288	0.0626523
C87436	0.687712	2.40699	4.12627	0.687712	2.78797	1.53288	0.0626523
Atxn1	0.649506	2.25417	4.01166	0.649506	2.78716	1.53288	0.0626523
Prdm1	0.687712	2.40699	4.16448	0.687712	2.78375	1.52905	0.0631255
Tbc1d8	0.687712	2.40699	3.97345	0.687712	2.78099	1.52691	0.0633914
Parp16	0.878744	3.01829	4.16448	0.878744	2.78155	1.52691	0.0633914
Plcd3	0.725919	2.4452	4.16448	0.725919	2.77807	1.52342	0.0638266
Tmcc1	0.725919	2.55982	3.85883	0.725919	2.77603	1.52132	0.0640901
Rab32	0.840537	2.78906	3.78242	0.840537	2.77111	1.51579	0.0647865
S100a11	0.649506	2.13955	3.43856	0.649506	2.77142	1.51579	0.0647865
Thbs3	0.725919	2.48341	4.12627	0.725919	2.77043	1.51579	0.0647865
Gltp	0.649506	2.29237	4.66116	0.649506	2.76833	1.51467	0.0649285
RP24-221A23.7	0.878744	2.90367	3.82062	0.878744	2.76841	1.51467	0.0649285
Sdc4	0.840537	3.17112	5.42529	0.840537	2.76621	1.51351	0.0650749
Nhsl1	0.725919	2.63623	4.69937	0.725919	2.76627	1.51351	0.0650749
Jup	0.649506	2.17776	3.47677	0.649506	2.76412	1.51222	0.0652394
Tmem30c	0.764125	2.78906	3.70601	0.764125	2.76291	1.51222	0.0652394
Mmaa	0.840537	2.90367	3.93524	0.840537	2.76264	1.51222	0.0652394
Gm5595	0.687712	2.40699	4.01166	0.687712	2.76355	1.51222	0.0652394
Ncam1	0.687712	2.33058	3.74421	0.687712	2.76146	1.51144	0.065338
Rnf32	0.802331	2.82726	3.74421	0.802331	2.75974	1.50981	0.0655462
Hmgn2	-3.28574	-1.8339	-0.573094	-0.573094	-2.75763	-1.50915	0.0656299
Cxcl16	0.802331	2.75085	3.6678	0.802331	2.75797	1.50915	0.0656299
Sirt6	0.687712	2.40699	3.93524	0.687712	2.75728	1.50915	0.0656299
Slc4a10	0.878744	2.94188	4.12627	0.878744	2.75192	1.50179	0.0665755
Radil	0.687712	2.4452	4.01166	0.687712	2.74717	1.49537	0.0674095
Pecam1	0.649506	2.36879	3.93524	0.649506	2.74479	1.49322	0.0676894
Unc45a	0.764125	2.71264	4.24089	0.764125	2.74311	1.49322	0.0676894
Nagk	0.687712	2.4452	4.54654	0.687712	2.74444	1.49322	0.0676894
Gramd2	0.840537	2.98009	4.08807	0.840537	2.74339	1.49322	0.0676894
Apoe	0.687712	2.36879	3.89704	0.687712	2.73832	1.49173	0.0678849
Ptpn6	0.725919	2.48341	4.77578	0.725919	2.73814	1.49173	0.0678849
Ikbke	0.878744	2.94188	4.04986	0.878744	2.73935	1.49173	0.0678849
Psme2	0.6113	2.13955	3.51497	0.6113	2.74023	1.49173	0.0678849
Gm17354	0.802331	2.86547	3.85883	0.802331	2.73914	1.49173	0.0678849
Gm26880	0.649506	2.33058	4.01166	0.649506	2.74084	1.49173	0.0678849
Chpf2	0.840537	2.98009	3.93524	0.840537	2.73548	1.48858	0.0682987
Hoxd8	0.764125	2.75085	3.62959	0.764125	2.73392	1.48811	0.0683604
Pla2g1b	-3.93524	-2.17776	-0.6113	-0.6113	-2.73292	-1.48811	0.0683604
Klhl2	0.649506	2.40699	3.89704	0.649506	2.73172	1.48811	0.0683604
Ttc21b	-6.7243	-4.81399	-2.10134	-2.10134	-2.73183	-1.48811	0.0683604
Mier2	0.764125	2.86547	4.54654	0.764125	2.73121	1.48811	0.0683604
Stx17	0.802331	2.78906	3.82062	0.802331	2.73373	1.48811	0.0683604
Gtpbp2	0.802331	2.78906	3.89704	0.802331	2.73052	1.48806	0.068367
Tpcn1	0.725919	2.63623	3.51497	0.725919	2.72845	1.48656	0.0685662
Spats2l	0.687712	2.52161	4.08807	0.687712	2.72825	1.48656	0.0685662
Acap2	0.649506	2.33058	3.97345	0.649506	2.72715	1.48585	0.0686597
Elovl1	0.725919	2.48341	4.58475	0.725919	2.72449	1.48389	0.0689187
Ash1l	0.687712	2.48341	4.16448	0.687712	2.72221	1.48389	0.0689187
Mfap3l	0.725919	2.75085	3.89704	0.725919	2.72128	1.48389	0.0689187
Gc	0.649506	2.40699	4.04986	0.649506	2.72299	1.48389	0.0689187
D1Pas1	0.725919	2.78906	4.85219	0.725919	2.72071	1.48389	0.0689187
Klk14	0.687712	2.59802	3.6678	0.687712	2.72249	1.48389	0.0689187
G430095P16Rik	0.725919	2.71264	3.78242	0.725919	2.72511	1.48389	0.0689187
Gm4975	0.687712	2.55982	4.24089	0.687712	2.72079	1.48389	0.0689187
Fkbp5	-3.89704	-2.17776	-0.6113	-0.6113	-2.71742	-1.48275	0.0690707
Prnd	0.802331	2.82726	3.97345	0.802331	2.71757	1.48275	0.0690707
Slc52a3	0.687712	2.4452	4.66116	0.687712	2.71825	1.48275	0.0690707
Pstpip1	0.764125	2.71264	3.62959	0.764125	2.71742	1.48275	0.0690707
Cldn7	0.764125	2.67444	3.59139	0.764125	2.71458	1.4803	0.069396
Gstp1	0.573094	2.13955	3.47677	0.573094	2.71498	1.4803	0.069396
Hint2	0.6113	2.29237	3.74421	0.6113	2.71282	1.47968	0.0694795
Sugp2	0.687712	2.48341	4.16448	0.687712	2.71226	1.47968	0.0694795
Hk1	0.649506	2.48341	4.01166	0.649506	2.71314	1.47968	0.0694795
Zfp93	0.764125	2.82726	4.43192	0.764125	2.71164	1.47968	0.0694795
Mex3b	0.687712	2.55982	3.85883	0.687712	2.71043	1.47878	0.0695997
Taf9b	0.802331	2.90367	4.04986	0.802331	2.70862	1.47693	0.0698475
Slc6a8	0.6113	2.36879	4.08807	0.6113	2.70613	1.47475	0.07014
Nrp2	0.649506	2.36879	4.04986	0.649506	2.70465	1.47475	0.07014
Alpl	0.573094	2.10134	3.43856	0.573094	2.70307	1.47475	0.07014
Il7	0.802331	2.94188	3.85883	0.802331	2.70284	1.47475	0.07014
Trim62	0.764125	2.82726	4.04986	0.764125	2.70526	1.47475	0.07014
Pard6g	-4.24089	-2.40699	-0.649506	-0.649506	-2.70567	-1.47475	0.07014
H2-K1	0.687712	2.59802	4.08807	0.687712	2.70395	1.47475	0.07014
Renbp	0.6113	2.29237	3.93524	0.6113	2.70139	1.47345	0.0703142
Ap5z1	0.649506	2.40699	3.97345	0.649506	2.69977	1.47287	0.0703928
Wdfy3	0.6113	2.36879	4.73757	0.6113	2.70002	1.47287	0.0703928
Gpr56	0.725919	2.67444	3.6678	0.725919	2.69771	1.47087	0.0706636
RP23-464I9.2	0.6113	2.21596	3.70601	0.6113	2.69725	1.47087	0.0706636
Jun	0.725919	2.78906	3.82062	0.725919	2.69634	1.47041	0.0707253
Jak1	0.6113	2.21596	3.6678	0.6113	2.69491	1.46913	0.0708981
Armc7	0.687712	2.63623	3.82062	0.687712	2.69429	1.46913	0.0708982
Ly6e	-3.85883	-2.13955	-0.573094	-0.573094	-2.69101	-1.46909	0.0709043
Pink1	0.725919	2.67444	3.6678	0.725919	2.69058	1.46909	0.0709043
Mcam	0.764125	2.75085	3.97345	0.764125	2.69261	1.46909	0.0709043
Gng12	0.725919	2.75085	4.58475	0.725919	2.69131	1.46909	0.0709043
Fam109b	0.802331	2.86547	3.85883	0.802331	2.69141	1.46909	0.0709043
Map1b	0.6113	2.21596	3.62959	0.6113	2.69101	1.46909	0.0709043
Mknk2	0.6113	2.25417	3.82062	0.6113	2.68811	1.46618	0.0713001
Akt2	0.6113	2.29237	3.97345	0.6113	2.68561	1.46512	0.0714442
Lrrc71	0.725919	2.67444	3.51497	0.725919	2.68659	1.46512	0.0714442
Dap	0.764125	2.78906	3.74421	0.764125	2.68615	1.46512	0.0714442
Mpc1	0.573094	2.13955	3.6678	0.573094	2.68195	1.46289	0.0717493
Plcg2	0.649506	2.48341	4.04986	0.649506	2.68254	1.46289	0.0717493
Gm16536	0.764125	2.78906	3.74421	0.764125	2.68176	1.46289	0.0717493
Gm7976	0.573094	2.21596	3.62959	0.573094	2.68229	1.46289	0.0717493
Recql4	-5.23425	-3.0565	-0.840537	-0.840537	-2.67917	-1.45977	0.0721761
Hsd3b7	0.649506	2.48341	4.12627	0.649506	2.67817	1.45915	0.0722617
Oasl1	0.955156	3.17112	4.2791	0.955156	2.67736	1.45882	0.0723071
Stambpl1	0.725919	2.71264	3.6678	0.725919	2.67618	1.45792	0.0724319
Ptpn21	0.6113	2.36879	4.39372	0.6113	2.67302	1.45754	0.0724837
Gga1	0.687712	2.71264	3.93524	0.687712	2.673	1.45754	0.0724837
1110007C09Rik	0.649506	2.63623	3.89704	0.649506	2.67295	1.45754	0.0724837
Rnf208	0.764125	2.86547	3.85883	0.764125	2.67301	1.45754	0.0724837
Smim13	0.687712	2.59802	3.93524	0.687712	2.67396	1.45754	0.0724837
Fblim1	-4.35551	-2.55982	-0.725919	-0.725919	-2.67089	-1.45747	0.0724934
Elk3	0.725919	2.67444	3.59139	0.725919	2.67187	1.45747	0.0724934
Nefh	0.573094	2.25417	3.97345	0.573094	2.66993	1.45747	0.0724934
Cant1	0.687712	2.59802	4.12627	0.687712	2.6713	1.45747	0.0724934
Kazn	0.649506	2.55982	4.20269	0.649506	2.67001	1.45747	0.0724934
Irs2	0.687712	2.63623	3.55318	0.687712	2.66887	1.45672	0.0725964
Calr	0.534887	2.02493	3.32394	0.534887	2.66729	1.45518	0.0728093
Pgm1	0.573094	2.21596	5.11964	0.573094	2.66336	1.45087	0.0734084
AC161246.1	0.649506	2.55982	3.82062	0.649506	2.6635	1.45087	0.0734084
Cd81	0.573094	2.13955	3.55318	0.573094	2.65858	1.44429	0.0743287
Gan	0.725919	2.78906	3.74421	0.725919	2.65688	1.44255	0.0745737
Cd68	0.6113	2.48341	4.73757	0.6113	2.6552	1.44176	0.0746854
Zbbx	0.725919	2.71264	3.82062	0.725919	2.65578	1.44176	0.0746854
Gata1	0.802331	2.82726	3.82062	0.802331	2.65259	1.43858	0.0751344
Plec	0.573094	2.21596	4.01166	0.573094	2.64984	1.43784	0.07524
Sult1a1	0.764125	2.78906	3.89704	0.764125	2.65115	1.43784	0.07524
1700066M21Rik	0.725919	2.67444	3.55318	0.725919	2.65046	1.43784	0.07524
Fam221b	-3.74421	-2.10134	-0.534887	-0.534887	-2.64979	-1.43784	0.07524
Ripk1	0.573094	2.25417	4.12627	0.573094	2.64534	1.43416	0.0757639
Tctn3	0.687712	2.78906	4.31731	0.687712	2.6454	1.43416	0.0757639
Cyb561a3	0.649506	2.59802	3.78242	0.649506	2.64512	1.43416	0.0757639
Gbp5	0.764125	2.82726	3.89704	0.764125	2.64641	1.43416	0.0757639
Tes	0.6113	2.52161	4.47013	0.6113	2.64432	1.4338	0.0758146
Nfkb2	0.649506	2.55982	3.89704	0.649506	2.64223	1.43252	0.0759977
Gm12258	0.764125	2.86547	3.93524	0.764125	2.64177	1.43252	0.0759977
Igtp	0.687712	2.63623	3.62959	0.687712	2.64197	1.43252	0.0759977
Cdk6	0.534887	2.06314	3.47677	0.534887	2.64114	1.43242	0.0760112
Ephb4	0.6113	2.55982	4.12627	0.6113	2.63976	1.43116	0.0761916
Rab34	0.6113	2.36879	3.82062	0.6113	2.63864	1.4303	0.0763152
Dgka	0.649506	2.55982	4.69937	0.649506	2.6364	1.43004	0.0763527
Map1a	0.649506	2.67444	3.6678	0.649506	2.63562	1.43004	0.0763527
Arpc1b	0.6113	2.36879	4.08807	0.6113	2.63582	1.43004	0.0763527
Prdm5	-5.5399	-3.28574	-0.878744	-0.878744	-2.63598	-1.43004	0.0763527
Tecrl	0.687712	2.71264	3.70601	0.687712	2.63641	1.43004	0.0763527
Ubqln1	-3.32394	-1.8339	-0.458475	-0.458475	-2.62997	-1.4274	0.076732
Fhl1	0.573094	2.33058	4.58475	0.573094	2.63039	1.4274	0.076732
Tff2	0.649506	2.55982	3.59139	0.649506	2.63146	1.4274	0.076732
Lmna	0.534887	2.17776	3.85883	0.534887	2.63213	1.4274	0.076732
Klhl42	0.573094	2.36879	4.66116	0.573094	2.6321	1.4274	0.076732
Zcchc24	0.687712	2.90367	3.97345	0.687712	2.63031	1.4274	0.076732
RP24-308L17.2	0.725919	2.78906	3.82062	0.725919	2.63282	1.4274	0.076732
Per3	0.649506	2.63623	3.74421	0.649506	2.62903	1.4268	0.0768183
Mbd5	0.649506	2.63623	3.59139	0.649506	2.62825	1.42646	0.0768676
Osbp	0.6113	2.40699	4.04986	0.6113	2.62551	1.42427	0.0771843
Parp6	0.6113	2.40699	4.20269	0.6113	2.62461	1.42427	0.0771843
Tgm2	0.725919	2.75085	3.78242	0.725919	2.62471	1.42427	0.0771843
Gm17529	0.649506	2.59802	3.47677	0.649506	2.62574	1.42427	0.0771843
Sgsm2	0.6113	2.63623	3.85883	0.6113	2.62321	1.42294	0.0773762
Mcu	0.534887	2.13955	4.01166	0.534887	2.6214	1.42185	0.0775346
Cxx1a	0.649506	2.59802	3.47677	0.649506	2.62194	1.42185	0.0775346
Pcgf5	0.649506	2.63623	3.85883	0.649506	2.61735	1.41838	0.0780405
Stmn3	0.573094	2.40699	3.6678	0.573094	2.61764	1.41838	0.0780405
Amt	0.496681	1.98672	3.24753	0.496681	2.61672	1.41838	0.0780405
Sbno2	0.687712	2.78906	4.31731	0.687712	2.61786	1.41838	0.0780405
Gstm2	0.534887	2.13955	3.82062	0.534887	2.61641	1.41838	0.0780405
Cln6	0.6113	2.52161	4.2791	0.6113	2.61576	1.41822	0.0780629
Stambp	0.573094	2.36879	3.97345	0.573094	2.61445	1.41717	0.0782162
Zfp78	0.764125	3.01829	4.2791	0.764125	2.61399	1.41717	0.0782162
Sobp	0.649506	2.63623	3.51497	0.649506	2.6134	1.41712	0.0782242
Rab15	0.687712	2.75085	3.85883	0.687712	2.60867	1.41157	0.0790386
Iqsec1	0.6113	2.63623	4.12627	0.6113	2.60821	1.41157	0.0790386
Gm11218	0.687712	2.86547	4.01166	0.687712	2.60904	1.41157	0.0790386
Gldc	-4.73757	-2.75085	-0.764125	-0.764125	-2.60622	-1.41102	0.0791191
F2	0.687712	2.63623	4.16448	0.687712	2.60674	1.41102	0.0791191
Slc17a5	0.573094	2.36879	4.01166	0.573094	2.60717	1.41102	0.0791191
Wbp2	0.534887	2.13955	3.51497	0.534887	2.6054	1.41059	0.0791833
Cpd	0.573094	2.40699	4.01166	0.573094	2.60304	1.4103	0.079226
Man2a1	0.534887	2.29237	3.93524	0.534887	2.60253	1.4103	0.079226
Tbc1d25	0.534887	2.25417	4.2791	0.534887	2.6025	1.4103	0.079226
Mcph1	-3.43856	-1.87211	-0.496681	-0.496681	-2.60382	-1.4103	0.079226
Gm26547	0.496681	2.06314	3.36215	0.496681	2.60368	1.4103	0.079226
Cttnbp2	0.573094	2.29237	4.2791	0.573094	2.60181	1.41006	0.0792615
Atp1a3	0.573094	2.48341	3.85883	0.573094	2.59939	1.40711	0.0796974
Adam19	0.534887	2.17776	4.62296	0.534887	2.59723	1.40711	0.0796978
Rbm38	0.496681	2.13955	3.59139	0.496681	2.5973	1.40711	0.0796978
Naaa	0.6113	2.67444	3.97345	0.6113	2.5987	1.40711	0.0796978
B3gnt7	0.496681	2.10134	3.62959	0.496681	2.59778	1.40711	0.0796978
Dennd6a	0.534887	2.17776	3.82062	0.534887	2.59641	1.40665	0.0797656
Clcn4-2	0.573094	2.33058	4.2791	0.573094	2.59545	1.40605	0.0798549
Rusc1	0.687712	2.75085	3.70601	0.687712	2.59442	1.40605	0.0798549
Arf2	0.6113	2.48341	4.12627	0.6113	2.59474	1.40605	0.0798549
Fbln5	0.687712	2.82726	3.85883	0.687712	2.59178	1.40467	0.0800599
St14	0.534887	2.21596	4.58475	0.534887	2.59277	1.40467	0.0800599
Tmem260	0.649506	2.71264	3.74421	0.649506	2.5914	1.40467	0.0800599
Phgdh	-3.78242	-2.13955	-0.534887	-0.534887	-2.59208	-1.40467	0.0800599
Tgfbr2	0.687712	2.78906	3.85883	0.687712	2.59012	1.40365	0.080211
1500009L16Rik	-4.66116	-2.78906	-0.687712	-0.687712	-2.58969	-1.40365	0.080211
Tnip1	0.573094	2.52161	4.35551	0.573094	2.58824	1.40303	0.0803044
Trip11	0.534887	2.21596	3.97345	0.534887	2.5884	1.40303	0.0803044
Tmx1	0.534887	2.25417	3.89704	0.534887	2.58638	1.4013	0.0805621
Abhd4	0.573094	2.48341	4.35551	0.573094	2.58555	1.4013	0.0805621
Nhsl2	0.649506	2.67444	3.62959	0.649506	2.58608	1.4013	0.0805621
1700024B05Rik	0.534887	2.25417	3.82062	0.534887	2.58341	1.39877	0.0809412
Smpd1	0.6113	2.67444	3.93524	0.6113	2.58097	1.39845	0.0809896
Pxylp1	0.6113	2.55982	3.55318	0.6113	2.58266	1.39845	0.0809896
Asap2	0.573094	2.55982	4.39372	0.573094	2.58206	1.39845	0.0809896
Plxnb1	0.649506	2.86547	4.12627	0.649506	2.58111	1.39845	0.0809896
Zfp26	0.573094	2.36879	3.93524	0.573094	2.58058	1.39845	0.0809896
Gm8258	0.649506	2.75085	3.70601	0.649506	2.57937	1.39737	0.0811514
BC022687	0.649506	2.67444	3.59139	0.649506	2.57834	1.39659	0.0812691
Crabp2	0.6113	2.59802	3.6678	0.6113	2.5746	1.3956	0.0814175
Pts	0.6113	2.71264	3.97345	0.6113	2.57711	1.3956	0.0814175
Tmem194	0.534887	2.36879	3.97345	0.534887	2.57489	1.3956	0.0814175
Trim7	0.534887	2.33058	3.97345	0.534887	2.57595	1.3956	0.0814175
D17H6S53E	0.496681	2.17776	3.6678	0.496681	2.57665	1.3956	0.0814175
C030039L03Rik	0.573094	2.4452	4.35551	0.573094	2.57527	1.3956	0.0814175
Dcaf4	0.534887	2.21596	3.82062	0.534887	2.57378	1.39513	0.0814882
9430020K01Rik	0.573094	2.55982	3.74421	0.573094	2.57273	1.39429	0.0816156
Alox12	-6.03659	-4.12627	-1.14619	-1.14619	-2.5714	-1.39302	0.0818068
Farp2	0.6113	2.55982	3.43856	0.6113	2.56774	1.38971	0.0823089
Ehd2	0.687712	3.01829	4.08807	0.687712	2.56803	1.38971	0.0823089
Rian	0.534887	2.33058	4.20269	0.534887	2.56814	1.38971	0.0823089
E4f1	0.573094	2.59802	3.70601	0.573094	2.56186	1.38131	0.0835921
Abcb1a	0.458475	2.06314	3.6678	0.458475	2.56001	1.38108	0.0836279
Liph	0.496681	2.29237	3.78242	0.496681	2.56037	1.38108	0.0836279
Efna5	0.458475	2.10134	4.20269	0.458475	2.56086	1.38108	0.0836279
Ap5s1	0.573094	2.52161	3.82062	0.573094	2.55966	1.38108	0.0836279
F2rl1	0.534887	2.48341	4.08807	0.534887	2.55642	1.37681	0.0842858
Plekhm1	0.534887	2.36879	4.16448	0.534887	2.55266	1.37411	0.0847036
Irgq	0.534887	2.36879	3.89704	0.534887	2.55414	1.37411	0.0847036
Trim39	0.496681	2.21596	3.74421	0.496681	2.5534	1.37411	0.0847036
RP23-381K3.4	0.496681	2.25417	3.78242	0.496681	2.55306	1.37411	0.0847036
Zfhx2	0.458475	2.06314	3.47677	0.458475	2.55115	1.37254	0.0849476
Cpt1c	0.496681	2.21596	4.16448	0.496681	2.54901	1.36999	0.0853458
Tmem59l	0.573094	2.55982	3.51497	0.573094	2.54734	1.36815	0.0856318
Zfp606	0.534887	2.36879	4.08807	0.534887	2.54522	1.36562	0.0860285
Serpina3m	0.573094	2.52161	3.74421	0.573094	2.54471	1.36562	0.0860286
Gyg	0.534887	2.36879	4.20269	0.534887	2.54273	1.36411	0.0862665
Arhgef10l	0.496681	2.29237	3.85883	0.496681	2.54294	1.36411	0.0862665
Ifngr2	0.458475	2.10134	4.08807	0.458475	2.54223	1.36411	0.0862668
Gstm6	0.6113	2.59802	3.6678	0.6113	2.53917	1.36009	0.0869
Prom1	0.573094	2.48341	3.36215	0.573094	2.53741	1.35841	0.0871676
2610008E11Rik	0.573094	2.55982	3.51497	0.573094	2.53708	1.35841	0.0871676
Lrp4	0.496681	2.13955	3.6678	0.496681	2.53623	1.35785	0.0872562
Bnc2	0.6113	2.71264	4.47013	0.6113	2.5356	1.3577	0.0872801
Plekha5	0.496681	2.17776	3.6678	0.496681	2.53513	1.3577	0.0872801
Ctsf	0.534887	2.4452	3.82062	0.534887	2.53418	1.357	0.0873912
Rps12l1	0.458475	2.13955	3.93524	0.458475	2.53348	1.35668	0.0874415
Fcgr2b	0.534887	2.59802	3.85883	0.534887	2.53206	1.35524	0.0876699
Ppp2r2c	0.496681	2.21596	4.01166	0.496681	2.52885	1.35098	0.0883514
2810004N23Rik	-3.20932	-1.71928	-0.382062	-0.382062	-2.52466	-1.34541	0.0892462
Lsm14b	0.496681	2.25417	3.82062	0.496681	2.52431	1.34541	0.0892462
Nrip3	0.649506	2.82726	3.89704	0.649506	2.5222	1.34287	0.0896575
Fbxl8	0.6113	2.67444	3.82062	0.6113	2.52139	1.34239	0.0897353
Gm13231	0.458475	2.25417	3.74421	0.458475	2.52066	1.34202	0.0897951
Txnrd3	0.573094	2.63623	3.6678	0.573094	2.52009	1.3419	0.0898136
Scpep1	0.458475	2.02493	3.51497	0.458475	2.51798	1.34015	0.0900984
1700017B05Rik	0.458475	2.10134	3.70601	0.458475	2.51823	1.34015	0.0900984
Myo1g	0.649506	2.94188	4.12627	0.649506	2.51719	1.33968	0.0901754
Ogdhl	0.496681	2.36879	4.04986	0.496681	2.51602	1.33861	0.0903487
Il2rg	0.496681	2.29237	4.54654	0.496681	2.51542	1.33845	0.0903742
Lats2	0.458475	2.17776	4.04986	0.458475	2.51442	1.33765	0.0905059
Gstm1	0.420269	1.98672	3.40036	0.420269	2.51342	1.33686	0.0906346
Adck5	0.458475	2.21596	3.97345	0.458475	2.51136	1.33439	0.0910385
Mob1b	0.420269	2.02493	3.59139	0.420269	2.50398	1.3295	0.0918413
Slc25a25	0.534887	2.59802	3.89704	0.534887	2.50454	1.3295	0.0918413
Ctso	0.649506	2.98009	4.01166	0.649506	2.50559	1.3295	0.0918413
Rnf220	0.458475	2.13955	3.85883	0.458475	2.50507	1.3295	0.0918413
Gigyf1	0.420269	2.02493	3.47677	0.420269	2.50385	1.3295	0.0918413
Map4	0.420269	1.94852	3.55318	0.420269	2.50464	1.3295	0.0918413
Lax1	0.534887	2.48341	3.43856	0.534887	2.50708	1.3295	0.0918413
Rai1	0.534887	2.52161	3.43856	0.534887	2.50475	1.3295	0.0918413
Alms1	-4.2791	-2.36879	-0.496681	-0.496681	-2.50569	-1.3295	0.0918413
Stx12	0.496681	2.29237	4.04986	0.496681	2.50293	1.32881	0.0919545
Galnt11	0.534887	2.52161	4.08807	0.534887	2.50207	1.32823	0.0920506
Mettl22	0.534887	2.75085	3.78242	0.534887	2.50095	1.32723	0.0922168
Epb4.1l1	0.458475	2.13955	3.82062	0.458475	2.49645	1.32167	0.0931392
Os9	0.458475	2.17776	3.85883	0.458475	2.49666	1.32167	0.0931392
Anxa9	0.534887	2.55982	3.59139	0.534887	2.49304	1.31915	0.0935589
Dctn4	0.420269	2.02493	3.47677	0.420269	2.49337	1.31915	0.0935589
Tbc1d2b	0.534887	2.67444	3.78242	0.534887	2.49344	1.31915	0.0935589
Hebp1	0.458475	2.25417	3.47677	0.458475	2.49292	1.31915	0.0935589
Slc7a8	0.534887	2.48341	3.51497	0.534887	2.49171	1.31801	0.0937496
Heatr5b	0.496681	2.40699	4.35551	0.496681	2.49062	1.31772	0.0937992
Gak	0.458475	2.21596	3.89704	0.458475	2.49056	1.31772	0.0937992
Il34	0.534887	2.78906	3.85883	0.534887	2.48953	1.31686	0.0939427
Fam188a	0.420269	2.10134	3.6678	0.420269	2.48805	1.31528	0.0942076
Pltp	0.420269	2.13955	3.97345	0.420269	2.48479	1.31092	0.0949421
Pde8b	0.573094	2.67444	3.85883	0.573094	2.48359	1.31092	0.0949421
Kdm1b	0.534887	2.67444	4.24089	0.534887	2.48341	1.31092	0.0949421
Zfp654	0.458475	2.13955	3.78242	0.458475	2.48337	1.31092	0.0949421
Pafah1b2	0.420269	2.02493	3.62959	0.420269	2.47805	1.31066	0.0949872
Dopey2	0.458475	2.21596	5.27246	0.458475	2.4785	1.31066	0.0949872
Apom	0.420269	2.06314	3.74421	0.420269	2.47843	1.31066	0.0949872
Dnmt3b	-3.6678	-1.94852	-0.420269	-0.420269	-2.47961	-1.31066	0.0949872
Stra6l	0.573094	2.59802	3.74421	0.573094	2.47819	1.31066	0.0949872
Prickle2	0.458475	2.17776	4.16448	0.458475	2.47797	1.31066	0.0949872
Parm1	0.534887	2.59802	3.51497	0.534887	2.48088	1.31066	0.0949872
Zfp692	0.496681	2.4452	3.70601	0.496681	2.48029	1.31066	0.0949872
Bloc1s5	0.534887	2.55982	4.20269	0.534887	2.48059	1.31066	0.0949872
Dse	-3.59139	-1.94852	-0.420269	-0.420269	-2.48039	-1.31066	0.0949872
Epm2aip1	0.458475	2.25417	4.47013	0.458475	2.4811	1.31066	0.0949872
Acox1	0.420269	2.06314	4.08807	0.420269	2.47691	1.30973	0.0951441
Tsc2	0.420269	2.10134	3.6678	0.420269	2.47542	1.30888	0.0952883
4930500J02Rik	-3.62959	-1.98672	-0.420269	-0.420269	-2.47567	-1.30888	0.0952883
Tagln	0.534887	2.59802	4.12627	0.534887	2.47259	1.3059	0.0957933
Ccnb1	-3.43856	-1.79569	-0.382062	-0.382062	-2.473	-1.3059	0.0957933
Wdr47	0.420269	2.25417	3.82062	0.420269	2.47116	1.30509	0.0959319
Aida	0.458475	2.36879	4.01166	0.458475	2.47114	1.30509	0.0959319
Zfp46	0.496681	2.52161	3.85883	0.496681	2.47064	1.30504	0.095939
Fpgt	0.496681	2.55982	4.08807	0.496681	2.46797	1.30157	0.0965309
Rnase4	0.496681	2.55982	4.12627	0.496681	2.46732	1.30148	0.0965477
Gsn	0.496681	2.52161	4.77578	0.496681	2.46697	1.30148	0.0965477
Anxa5	0.458475	2.29237	4.01166	0.458475	2.46647	1.30142	0.0965569
Rnf141	0.496681	2.4452	3.89704	0.496681	2.46528	1.30027	0.0967535
Pdp2	0.420269	2.17776	3.78242	0.420269	2.46453	1.29983	0.0968291
Senp5	0.420269	2.21596	3.6678	0.420269	2.46296	1.2987	0.0970231
Clip1	0.458475	2.21596	4.01166	0.458475	2.46288	1.2987	0.0970231
Gng10	0.458475	2.33058	3.89704	0.458475	2.46136	1.29704	0.0973081
Psph	-3.28574	-1.75749	-0.382062	-0.382062	-2.45981	-1.29533	0.0976033
Cd3e	0.382062	1.98672	4.04986	0.382062	2.45807	1.29404	0.0978254
Ermp1	0.420269	2.13955	4.01166	0.420269	2.4582	1.29404	0.0978254
Zc3hav1	0.382062	1.98672	3.36215	0.382062	2.45616	1.29177	0.0982191
Slc12a8	0.458475	2.29237	3.82062	0.458475	2.4534	1.28886	0.0987228
Thrsp	0.496681	2.55982	3.55318	0.496681	2.4535	1.28886	0.0987228
Fam195b	-3.59139	-1.87211	-0.382062	-0.382062	-2.45294	-1.28886	0.0987228
Phlpp2	0.420269	2.13955	4.73757	0.420269	2.44972	1.28524	0.0993551
Ldhal6b	0.458475	2.40699	3.78242	0.458475	2.45015	1.28524	0.0993551

## Sheet: miR-294 vs Dgcr8--
GeneSymbol	lb	mle	ub	ce	Z	cZ	adj.p.value		lb: lower bound of the 95% confidence interval for the expression fold change on log2 scale
Dazap2	-4.96795	-3.97436	-3.09541	-3.09541	-7.16081	-5.75456	4.34e-09		mle: maximum likelihood estimate for the expression fold change on log2 scale
Lefty1	-4.96795	-3.55399	-2.33111	-2.33111	-6.57902	-5.15292	1.28e-07		ub: upper bound of the 95% confidence interval for the expression fold change on log2 scale
4933434E20Rik	-3.93614	-2.98077	-2.06361	-2.06361	-6.29384	-4.86961	5.59e-07		ce: conservative estimate of expression-fold change (equals to the min(abs(c(lb, ub))), or 0 if the CI crosses the 0
Rangrf	1.71967	2.63683	3.59221	1.71967	5.79833	4.28669	9.07e-06		Z: uncorrected Z-score of expression difference
Scpep1	-3.51578	-2.5604	-1.68146	-1.68146	-5.71396	-4.22485	1.2e-05		cZ: expression difference Z-score corrected for multiple hypothesis testing using Holm procedure
Cdkn1a	-3.66864	-2.67505	-1.71967	-1.71967	-5.6475	-4.17816	1.47e-05		adj.p.value: p-value corresponding to cZ
Ppp6c	-3.70685	-2.67505	-1.71967	-1.71967	-5.4749	-4.01571	2.96e-05
Zfp367	-3.74507	-2.71326	-1.75789	-1.75789	-5.49136	-4.01571	2.96e-05
Lamp2	-3.8215	-2.78969	-1.7961	-1.7961	-5.42044	-3.97434	3.53e-05
Creb3	-3.74507	-2.63683	-1.64324	-1.64324	-5.37599	-3.97434	3.53e-05
Mmp23	-4.81509	-3.63042	-2.44576	-2.44576	-5.37532	-3.97434	3.53e-05
Gm10233	-4.20365	-3.0572	-1.87253	-1.87253	-5.37125	-3.97434	3.53e-05
Twf1	-3.24827	-2.33111	-1.49038	-1.49038	-5.33191	-3.94151	4.05e-05
9530068E07Rik	-3.51578	-2.48397	-1.56681	-1.56681	-5.26009	-3.86434	5.57e-05
Plcd1	-4.39472	-2.86612	-1.68146	-1.68146	-5.11004	-3.68073	0.000116283
Myo1a	-4.35651	-3.01898	-1.75789	-1.75789	-5.08503	-3.66348	0.000124408
Mpc1	-3.28649	-2.33111	-1.45217	-1.45217	-5.03742	-3.61476	0.000150315
Plin2	-3.8215	-2.63683	-1.64324	-1.64324	-5.02585	-3.61393	0.000150794
Zfp148	-3.40113	-2.40754	-1.45217	-1.45217	-4.99834	-3.60503	0.000156061
Elmo1	-3.74507	-2.5604	-1.5286	-1.5286	-4.99372	-3.60503	0.000156061
Fry	-3.43935	-2.40754	-1.41395	-1.41395	-4.98956	-3.60503	0.000156061
Znfx1	-3.8215	-2.59862	-1.56681	-1.56681	-4.8912	-3.49619	0.00023598
Lin28a	1.64324	2.86612	4.43294	1.64324	4.89295	3.49619	0.00023598
Zbtb38	-3.40113	-2.33111	-1.37574	-1.37574	-4.769	-3.34074	0.000417777
Mast2	-3.47756	-2.40754	-1.37574	-1.37574	-4.75033	-3.32638	0.000439912
Fnbp1	-3.40113	-2.36933	-1.37574	-1.37574	-4.65731	-3.20844	0.000667287
Gm10800	-4.70044	-3.28649	-1.7961	-1.7961	-4.64396	-3.20067	0.000685537
Clic1	-3.13363	-2.14004	-1.22288	-1.22288	-4.51197	-3.02805	0.00123068
Hook3	-3.21006	-2.17825	-1.22288	-1.22288	-4.50651	-3.02805	0.00123068
Dpysl2	-3.47756	-2.33111	-1.26109	-1.26109	-4.49818	-3.02645	0.00123722
Wls	-3.93614	-2.63683	-1.5286	-1.5286	-4.43351	-2.98143	0.00143453
Bhlhe40	-3.63042	-2.44576	-1.33752	-1.33752	-4.45691	-2.98143	0.00143453
Rbl2	-3.85971	-2.63683	-1.45217	-1.45217	-4.44081	-2.98143	0.00143453
Tbc1d8b	-4.12722	-3.17184	-1.7961	-1.7961	-4.43618	-2.98143	0.00143453
Mtus1	-3.24827	-2.25468	-1.26109	-1.26109	-4.43931	-2.98143	0.00143453
Hp1bp3	-3.01898	-2.06361	-1.14645	-1.14645	-4.38846	-2.9259	0.00171728
Fmn1	-3.93614	-2.78969	-1.5286	-1.5286	-4.34167	-2.86735	0.00206964
Zfp948	-3.8215	-2.48397	-1.29931	-1.29931	-4.33528	-2.86658	0.00207466
Anxa3	-3.13363	-2.17825	-1.18466	-1.18466	-4.32337	-2.85767	0.00213379
Gm10801	-3.51578	-2.40754	-1.29931	-1.29931	-4.302	-2.83495	0.00229161
Prkaa2	-3.21006	-2.17825	-1.14645	-1.14645	-4.28784	-2.82242	0.0023831
Map3k2	-3.55399	-2.36933	-1.26109	-1.26109	-4.26407	-2.81805	0.0024158
Ash1l	-3.17184	-2.10182	-1.14645	-1.14645	-4.26456	-2.81805	0.0024158
Gm10718	-3.36292	-2.2929	-1.22288	-1.22288	-4.27256	-2.81805	0.0024158
Gm26870	-4.31829	-2.86612	-1.49038	-1.49038	-4.2674	-2.81805	0.0024158
Jmy	-3.28649	-2.17825	-1.18466	-1.18466	-4.25093	-2.80894	0.00248524
Trim12c	-3.63042	-2.44576	-1.29931	-1.29931	-4.248	-2.80894	0.00248524
Meg3	-3.47756	-2.36933	-1.18466	-1.18466	-4.22683	-2.78529	0.00267401
Ctnnd2	-3.17184	-2.17825	-1.14645	-1.14645	-4.22001	-2.78216	0.00269994
Bst1	-3.8215	-2.71326	-1.49038	-1.49038	-4.17784	-2.72784	0.00318751
Plaur	-3.74507	-2.48397	-1.29931	-1.29931	-4.17197	-2.72587	0.0032066
Cdk19	-3.78328	-2.52219	-1.33752	-1.33752	-4.14699	-2.69604	0.00350843
Gm11168	-3.21006	-2.14004	-1.10823	-1.10823	-4.14088	-2.69351	0.0035352
Tnfaip1	-3.24827	-2.21647	-1.18466	-1.18466	-4.12059	-2.67639	0.00372104
Gm10719	-3.66864	-2.48397	-1.26109	-1.26109	-4.12416	-2.67639	0.00372104
Pou4f2	1.22288	2.40754	3.78328	1.22288	4.10709	2.66372	0.00386414
Aifm1	-3.09541	-2.10182	-1.14645	-1.14645	-4.10363	-2.66372	0.00386414
Ephx2	-3.09541	-2.06361	-1.07002	-1.07002	-4.09212	-2.6535	0.0039831
Msln	-4.39472	-2.94255	-1.41395	-1.41395	-4.08862	-2.6535	0.0039831
Prtg	-3.01898	-1.94896	-1.0318	-1.0318	-4.08336	-2.65331	0.00398532
Adamtsl5	-3.55399	-2.2929	-1.14645	-1.14645	-4.08075	-2.65331	0.00398532
Mfap3l	-3.89793	-2.75148	-1.49038	-1.49038	-4.07386	-2.6488	0.00403893
Tbc1d12	-4.01257	-2.67505	-1.37574	-1.37574	-4.0603	-2.63452	0.00421288
Mknk2	-2.90434	-1.94896	-1.0318	-1.0318	-4.0457	-2.61862	0.00441432
Slc6a8	-3.09541	-2.02539	-1.0318	-1.0318	-4.03555	-2.60913	0.00453858
Rragd	-3.13363	-2.02539	-1.0318	-1.0318	-4.02459	-2.60354	0.0046133
Klf13	-2.75148	-1.83432	-0.955375	-0.955375	-4.02569	-2.60354	0.0046133
Adnp	-3.55399	-2.44576	-1.18466	-1.18466	-4.01329	-2.59216	0.00476877
Snrnp25	0.84073	1.75789	2.63683	0.84073	3.9947	2.57007	0.0050839
Cep55	-2.94255	-1.91075	-0.99359	-0.99359	-3.99054	-2.56897	0.0051
Camk2n1	-3.70685	-2.63683	-1.37574	-1.37574	-3.98386	-2.5679	0.00511588
Chd9	-2.78969	-1.87253	-0.955375	-0.955375	-3.98312	-2.5679	0.00511588
Stxbp3a	-3.13363	-2.02539	-1.0318	-1.0318	-3.97499	-2.56081	0.00522139
Lmbr1	-3.55399	-2.10182	-1.0318	-1.0318	-3.95828	-2.54583	0.00545095
Tbcel	-3.13363	-1.98718	-0.99359	-0.99359	-3.9586	-2.54583	0.00545095
Ephb3	1.37574	2.78969	4.12722	1.37574	3.95045	2.54315	0.00549284
Gm10721	-3.36292	-2.21647	-1.10823	-1.10823	-3.95016	-2.54315	0.00549284
Jkamp	-2.78969	-1.7961	-0.878945	-0.878945	-3.93916	-2.5331	0.0056529
Trip11	-3.13363	-1.98718	-0.99359	-0.99359	-3.93483	-2.5331	0.0056529
Id1	-3.01898	-1.94896	-0.955375	-0.955375	-3.93112	-2.5331	0.0056529
Cfl2	-2.90434	-1.87253	-0.955375	-0.955375	-3.93256	-2.5331	0.0056529
Trps1	-3.0572	-1.98718	-0.99359	-0.99359	-3.9263	-2.53037	0.00569711
Rnh1	-3.0572	-2.02539	-0.99359	-0.99359	-3.92151	-2.52764	0.00574157
Prnd	-4.05079	-3.0572	-1.56681	-1.56681	-3.89956	-2.50029	0.00620456
Ssh1	-2.90434	-1.91075	-0.955375	-0.955375	-3.89702	-2.50029	0.00620456
Med28	-2.52219	-1.64324	-0.84073	-0.84073	-3.87211	-2.492	0.00635127
Tnfrsf21	-2.78969	-1.7961	-0.878945	-0.878945	-3.87665	-2.492	0.00635127
Zbtb41	-3.21006	-2.06361	-0.955375	-0.955375	-3.88046	-2.492	0.00635127
Tcl1	0.955375	1.98718	2.94255	0.955375	3.88237	2.492	0.00635127
Bhmt2	-3.28649	-2.17825	-1.07002	-1.07002	-3.87748	-2.492	0.00635127
Thtpa	-3.47756	-2.21647	-1.10823	-1.10823	-3.88141	-2.492	0.00635127
Cd109	-3.55399	-2.21647	-1.07002	-1.07002	-3.87372	-2.492	0.00635127
Pik3cb	-2.98077	-1.91075	-0.955375	-0.955375	-3.84677	-2.45883	0.00696949
Tinagl1	-3.59221	-2.36933	-1.18466	-1.18466	-3.83705	-2.44844	0.0071738
Tmem63a	-3.59221	-2.2929	-1.07002	-1.07002	-3.82565	-2.43932	0.00735752
Six4	-3.0572	-1.98718	-0.955375	-0.955375	-3.82748	-2.43932	0.00735752
Slc7a3	0.99359	2.14004	3.24827	0.99359	3.82059	2.43775	0.00738957
D930015E06Rik	-3.01898	-1.91075	-0.878945	-0.878945	-3.81543	-2.43775	0.00738957
Rcor3	-3.17184	-2.02539	-0.955375	-0.955375	-3.81643	-2.43775	0.00738957
Osm	-4.089	-2.52219	-1.22288	-1.22288	-3.81205	-2.43775	0.00738957
Atf7	-3.01898	-1.91075	-0.91716	-0.91716	-3.81408	-2.43775	0.00738957
Shmt1	0.91716	1.94896	2.94255	0.91716	3.80883	2.43659	0.00741319
Nr2f2	-3.85971	-2.86612	-1.41395	-1.41395	-3.80057	-2.42805	0.00759022
Ankrd52	-3.3247	-2.17825	-1.0318	-1.0318	-3.78439	-2.41133	0.00794723
Gm10720	-2.75148	-1.7961	-0.878945	-0.878945	-3.78447	-2.41133	0.00794723
Aldh1b1	-3.89793	-2.52219	-1.26109	-1.26109	-3.74981	-2.36392	0.00904128
Cyba	-2.82791	-1.87253	-0.91716	-0.91716	-3.74575	-2.3614	0.009103
Adam9	-3.01898	-1.91075	-0.878945	-0.878945	-3.74216	-2.35956	0.00914827
Tpd52l1	-2.75148	-1.71967	-0.802515	-0.802515	-3.71618	-2.33798	0.00969408
Itgav	-2.82791	-1.83432	-0.878945	-0.878945	-3.71881	-2.33798	0.00969408
Ttll3	-3.17184	-1.91075	-0.91716	-0.91716	-3.7252	-2.33798	0.00969408
Lgr4	-2.67505	-1.75789	-0.84073	-0.84073	-3.71616	-2.33798	0.00969408
Psme2	-2.67505	-1.75789	-0.84073	-0.84073	-3.71748	-2.33798	0.00969408
Gfpt2	-3.28649	-2.10182	-1.0318	-1.0318	-3.71319	-2.33689	0.00972236
Skil	-2.67505	-1.75789	-0.84073	-0.84073	-3.70762	-2.33193	0.0098523
Serpinb9b	-3.36292	-2.14004	-0.99359	-0.99359	-3.69922	-2.32275	0.0100962
Fbxo11	-2.78969	-1.83432	-0.878945	-0.878945	-3.69229	-2.32089	0.0101463
Slc5a6	-3.3247	-2.17825	-1.0318	-1.0318	-3.69484	-2.32089	0.0101463
Tapbp	-2.82791	-1.7961	-0.878945	-0.878945	-3.68417	-2.32089	0.0101463
Ncf2	-3.13363	-1.94896	-0.955375	-0.955375	-3.68637	-2.32089	0.0101463
Gpkow	-3.3247	-2.02539	-0.91716	-0.91716	-3.681	-2.32089	0.0101463
Plekhm1	-3.0572	-1.91075	-0.878945	-0.878945	-3.68255	-2.32089	0.0101463
Gm10704	-2.78969	-1.75789	-0.802515	-0.802515	-3.68262	-2.32089	0.0101463
Gm21738	-3.36292	-2.17825	-1.0318	-1.0318	-3.69127	-2.32089	0.0101463
Gm28933	-3.01898	-1.91075	-0.878945	-0.878945	-3.67066	-2.30866	0.0104813
Lmna	-2.86612	-1.87253	-0.878945	-0.878945	-3.66097	-2.29735	0.0107994
Irak4	-2.82791	-1.83432	-0.84073	-0.84073	-3.65593	-2.29289	0.0109271
Lrrc49	-3.21006	-2.02539	-0.91716	-0.91716	-3.64469	-2.27923	0.0113266
Zwint	-2.59862	-1.64324	-0.7643	-0.7643	-3.63984	-2.27796	0.0113646
Atl3	-2.94255	-1.87253	-0.878945	-0.878945	-3.64	-2.27796	0.0113646
Pja2	-2.86612	-1.7961	-0.802515	-0.802515	-3.63537	-2.27426	0.0114752
Gstp2	-2.63683	-1.68146	-0.802515	-0.802515	-3.62652	-2.26405	0.0117855
Lgals9	-3.47756	-2.21647	-0.955375	-0.955375	-3.61637	-2.25638	0.0120234
Arhgap44	-2.86612	-1.83432	-0.84073	-0.84073	-3.61554	-2.25638	0.0120234
Mex3c	-2.86612	-1.75789	-0.802515	-0.802515	-3.61775	-2.25638	0.0120234
Etl4	-2.75148	-1.71967	-0.802515	-0.802515	-3.60815	-2.24825	0.0122802
Ccdc141	-3.0572	-1.98718	-0.91716	-0.91716	-3.59956	-2.23832	0.0126
2001-09-01	-2.59862	-1.64324	-0.7643	-0.7643	-3.59365	-2.23235	0.012796
Ccpg1	-2.82791	-1.7961	-0.802515	-0.802515	-3.59066	-2.2307	0.0128506
Gbp4	-3.55399	-2.2929	-1.0318	-1.0318	-3.58627	-2.22694	0.0129757
L3hypdh	-3.28649	-2.02539	-0.91716	-0.91716	-3.58109	-2.222	0.0131418
Eno3	-3.13363	-1.94896	-0.91716	-0.91716	-3.57874	-2.22124	0.0131673
Mcrs1	0.726085	1.71967	2.71326	0.726085	3.57337	2.21598	0.0133463
Ubn1	-3.47756	-2.2929	-1.14645	-1.14645	-3.57048	-2.2144	0.0134006
Ly6g6e	0.878945	2.06361	3.47756	0.878945	3.5566	2.19782	0.013981
Ldlr	-3.01898	-1.87253	-0.84073	-0.84073	-3.5542	-2.19782	0.013981
Rps6-ps4	-3.43935	-2.40754	-1.07002	-1.07002	-3.55394	-2.19782	0.013981
Map4k2	-3.40113	-2.25468	-1.07002	-1.07002	-3.55104	-2.19615	0.0140407
Sos1	-2.71326	-1.75789	-0.802515	-0.802515	-3.54127	-2.19189	0.0141938
Cenpa	0.726085	1.68146	2.63683	0.726085	3.54192	2.19189	0.0141938
Casp2	-3.24827	-2.02539	-0.878945	-0.878945	-3.54611	-2.19189	0.0141938
P2ry2	1.37574	2.90434	3.89793	1.37574	3.54115	2.19189	0.0141938
Parp10	-3.93614	-2.59862	-1.14645	-1.14645	-3.53579	-2.18647	0.0143905
Map1b	-2.78969	-1.75789	-0.7643	-0.7643	-3.52353	-2.17076	0.0149746
Whsc1l1	-2.63683	-1.68146	-0.7643	-0.7643	-3.52123	-2.16988	0.0150078
Ckmt1	-3.17184	-1.94896	-0.84073	-0.84073	-3.51327	-2.16369	0.015244
Tcf7l2	-2.5604	-1.64324	-0.726085	-0.726085	-3.51126	-2.16369	0.015244
Mxd4	-3.74507	-2.63683	-1.29931	-1.29931	-3.51032	-2.16369	0.015244
Gm14833	-4.01257	-2.94255	-1.5286	-1.5286	-3.51403	-2.16369	0.015244
Ank3	-3.28649	-2.02539	-0.878945	-0.878945	-3.50206	-2.15384	0.0156264
Slc15a1	-3.13363	-1.98718	-0.878945	-0.878945	-3.48274	-2.12738	0.0166944
Ei24	-2.71326	-1.68146	-0.7643	-0.7643	-3.48023	-2.12611	0.0167472
H2-T22	-3.55399	-2.25468	-0.955375	-0.955375	-3.4692	-2.11199	0.0173435
Rian	-3.63042	-2.25468	-0.955375	-0.955375	-3.45521	-2.09338	0.0181575
Letmd1	-2.86612	-1.83432	-0.7643	-0.7643	-3.45229	-2.09145	0.018244
Pdlim7	-2.59862	-1.64324	-0.68787	-0.68787	-3.45006	-2.09055	0.0182841
Liph	-3.0572	-1.91075	-0.84073	-0.84073	-3.44197	-2.08078	0.0187268
Lxn	-2.52219	-1.60503	-0.68787	-0.68787	-3.43586	-2.07398	0.0190406
Asb8	-2.98077	-1.91075	-0.84073	-0.84073	-3.43266	-2.07157	0.019153
Tmod2	-3.63042	-2.17825	-0.955375	-0.955375	-3.42523	-2.0638	0.0195186
Gm11007	-2.94255	-1.87253	-0.802515	-0.802515	-3.42433	-2.0638	0.0195186
Itsn2	-2.78969	-1.68146	-0.68787	-0.68787	-3.41594	-2.05743	0.0198225
Epb4.1l1	-2.94255	-1.7961	-0.7643	-0.7643	-3.41539	-2.05743	0.0198225
Arid1b	-2.71326	-1.71967	-0.726085	-0.726085	-3.41705	-2.05743	0.0198225
Ube2l6	-2.67505	-1.68146	-0.726085	-0.726085	-3.4122	-2.05496	0.0199413
Lace1	-3.09541	-1.87253	-0.802515	-0.802515	-3.40897	-2.05242	0.0200645
Jup	-2.48397	-1.5286	-0.649655	-0.649655	-3.4071	-2.05193	0.0200883
Cald1	-2.5604	-1.60503	-0.68787	-0.68787	-3.40515	-2.0513	0.0201188
Cd38	-2.71326	-1.64324	-0.68787	-0.68787	-3.40107	-2.04744	0.0203075
Rhoc	-2.5604	-1.60503	-0.68787	-0.68787	-3.39767	-2.04577	0.0203895
H6pd	-4.16543	-2.21647	-0.91716	-0.91716	-3.39392	-2.04577	0.0203895
Stap2	-3.97436	-2.90434	-1.41395	-1.41395	-3.39575	-2.04577	0.0203895
Ago1	-2.5604	-1.56681	-0.68787	-0.68787	-3.39441	-2.04577	0.0203895
Ctsa	-2.59862	-1.64324	-0.68787	-0.68787	-3.38371	-2.03257	0.0210482
Upp1	0.68787	1.75789	2.82791	0.68787	3.37686	2.02892	0.021233
Zfhx3	-2.48397	-1.5286	-0.649655	-0.649655	-3.37756	-2.02892	0.021233
Zfp827	-2.52219	-1.60503	-0.68787	-0.68787	-3.37979	-2.02892	0.021233
Qpct	-2.67505	-1.64324	-0.68787	-0.68787	-3.36287	-2.02484	0.0214418
Rab22a	-2.94255	-1.75789	-0.726085	-0.726085	-3.36262	-2.02484	0.0214418
Krt17	-4.28008	-2.71326	-1.22288	-1.22288	-3.36379	-2.02484	0.0214418
Fcho2	-2.75148	-1.68146	-0.726085	-0.726085	-3.3654	-2.02484	0.0214418
Sall2	-3.78328	-2.52219	-1.10823	-1.10823	-3.37084	-2.02484	0.0214418
Tor4a	-3.36292	-1.98718	-0.84073	-0.84073	-3.36548	-2.02484	0.0214418
4930453N24Rik	-2.52219	-1.5286	-0.649655	-0.649655	-3.36307	-2.02484	0.0214418
Gm2007	-2.94255	-1.87253	-0.802515	-0.802515	-3.36844	-2.02484	0.0214418
Sptbn1	-2.44576	-1.5286	-0.649655	-0.649655	-3.35993	-2.02351	0.0215104
Frmd4a	-2.82791	-1.75789	-0.726085	-0.726085	-3.35772	-2.02351	0.0215104
Pitx2	-2.86612	-1.75789	-0.726085	-0.726085	-3.35613	-2.02351	0.0215104
Fam196a	-3.24827	-1.91075	-0.802515	-0.802515	-3.35623	-2.02351	0.0215104
Ddhd1	-2.82791	-1.75789	-0.726085	-0.726085	-3.3526	-2.02027	0.0216776
Abcb1b	-2.59862	-1.64324	-0.68787	-0.68787	-3.3505	-2.01919	0.0217335
Acox1	-3.3247	-2.14004	-0.878945	-0.878945	-3.3427	-2.01181	0.02212
Pkd1	-3.28649	-2.06361	-0.878945	-0.878945	-3.34015	-2.01181	0.02212
Snrk	-3.43935	-2.02539	-0.84073	-0.84073	-3.34387	-2.01181	0.02212
Rc3h2	-2.44576	-1.5286	-0.649655	-0.649655	-3.34101	-2.01181	0.02212
Rab11fip1	-2.75148	-1.68146	-0.726085	-0.726085	-3.33621	-2.00889	0.0222743
Cmtm3	-2.86612	-1.71967	-0.726085	-0.726085	-3.33261	-2.00889	0.0222743
Ttc12	-3.0572	-1.83432	-0.7643	-0.7643	-3.33539	-2.00889	0.0222743
Dock5	-2.59862	-1.60503	-0.68787	-0.68787	-3.33237	-2.00889	0.0222743
Fam57a	-3.36292	-2.06361	-0.84073	-0.84073	-3.33152	-2.00889	0.0222743
Dph2	-3.17184	-1.94896	-0.802515	-0.802515	-3.32886	-2.00689	0.0223808
Vim	-2.59862	-1.60503	-0.68787	-0.68787	-3.32543	-2.00369	0.0225516
Gm10717	-2.59862	-1.64324	-0.68787	-0.68787	-3.32363	-2.00295	0.0225913
Foxn2	-2.40754	-1.49038	-0.649655	-0.649655	-3.32136	-2.0015	0.0226694
Mospd2	-2.82791	-1.64324	-0.68787	-0.68787	-3.31811	-1.99856	0.0228281
Ephb4	-3.40113	-1.83432	-0.726085	-0.726085	-3.31089	-1.99157	0.0232092
Zfyve26	-3.28649	-1.94896	-0.7643	-0.7643	-3.31212	-1.99157	0.0232092
Gnai1	-2.86612	-1.87253	-0.84073	-0.84073	-3.30894	-1.99056	0.0232646
Rufy2	-2.48397	-1.5286	-0.649655	-0.649655	-3.29836	-1.98876	0.023364
Spag9	-2.59862	-1.60503	-0.649655	-0.649655	-3.30423	-1.98876	0.023364
Slc17a9	-3.21006	-1.91075	-0.7643	-0.7643	-3.30002	-1.98876	0.023364
2002-09-01	-2.33111	-1.45217	-0.61144	-0.61144	-3.30081	-1.98876	0.023364
Pink1	-3.3247	-2.17825	-0.955375	-0.955375	-3.29941	-1.98876	0.023364
Wdr45	0.61144	1.64324	2.67505	0.61144	3.29764	1.98876	0.023364
Stam2	-2.59862	-1.60503	-0.649655	-0.649655	-3.29804	-1.98876	0.023364
Gm10722	-2.5604	-1.56681	-0.649655	-0.649655	-3.30038	-1.98876	0.023364
Slc35d2	-3.0572	-1.87253	-0.7643	-0.7643	-3.29445	-1.98583	0.0235262
Fbxl3	-2.63683	-1.64324	-0.68787	-0.68787	-3.27859	-1.96375	0.0247797
Camk2d	-3.01898	-1.87253	-0.7643	-0.7643	-3.27517	-1.96043	0.0249726
Klf6	-2.78969	-1.68146	-0.68787	-0.68787	-3.27244	-1.95817	0.0251052
Clcc1	-2.82791	-1.64324	-0.649655	-0.649655	-3.26087	-1.94248	0.0260393
Ptpn4	-3.01898	-1.94896	-0.802515	-0.802515	-3.25711	-1.93864	0.0262728
Pabpc4	0.61144	1.60503	2.5604	0.61144	3.25421	1.93759	0.0263364
Osbp	-2.90434	-1.87253	-0.878945	-0.878945	-3.25277	-1.93759	0.0263364
Cfh	-3.17184	-1.94896	-0.7643	-0.7643	-3.25298	-1.93759	0.0263364
Micu1	-2.63683	-1.56681	-0.61144	-0.61144	-3.24876	-1.93333	0.0265977
Adam19	-2.86612	-1.7961	-0.726085	-0.726085	-3.24391	-1.92961	0.0268273
Skap2	-2.52219	-1.5286	-0.61144	-0.61144	-3.24508	-1.92961	0.0268273
2900011O08Rik	-2.82791	-1.75789	-0.68787	-0.68787	-3.24249	-1.92927	0.0268484
4632427E13Rik	-2.63683	-1.60503	-0.649655	-0.649655	-3.24115	-1.92905	0.0268624
Sparc	-2.52219	-1.5286	-0.61144	-0.61144	-3.23553	-1.9241	0.0271707
Pglyrp1	-2.52219	-1.56681	-0.61144	-0.61144	-3.23555	-1.9241	0.0271707
Grn	-2.78969	-1.75789	-0.726085	-0.726085	-3.23127	-1.91942	0.0274656
Lpin1	-2.98077	-1.75789	-0.68787	-0.68787	-3.22907	-1.91786	0.0275641
Ptrf	-3.0572	-1.91075	-0.726085	-0.726085	-3.22665	-1.91596	0.0276854
Gm10715	-2.48397	-1.49038	-0.61144	-0.61144	-3.22354	-1.913	0.0278738
Kat2b	-2.59862	-1.56681	-0.61144	-0.61144	-3.21794	-1.90707	0.0282556
Atg4c	-3.13363	-1.91075	-0.7643	-0.7643	-3.21732	-1.90707	0.0282556
Tex19.1	0.61144	1.64324	2.75148	0.61144	3.2139	1.90363	0.0284794
Dennd1b	-2.82791	-1.71967	-0.649655	-0.649655	-3.20867	-1.89742	0.028886
Dip2b	-2.82791	-1.75789	-0.68787	-0.68787	-3.19891	-1.88428	0.0297634
Caprin2	-3.0572	-1.87253	-0.7643	-0.7643	-3.19748	-1.88386	0.0297922
Papss2	-4.01257	-2.94255	-1.37574	-1.37574	-3.19078	-1.88056	0.0300157
Baz2b	-2.59862	-1.60503	-0.61144	-0.61144	-3.19162	-1.88056	0.0300157
Snx21	-3.63042	-2.14004	-0.91716	-0.91716	-3.19088	-1.88056	0.0300157
Kif1b	-2.5604	-1.56681	-0.61144	-0.61144	-3.19169	-1.88056	0.0300157
Mkl2	-2.67505	-1.64324	-0.649655	-0.649655	-3.1873	-1.87697	0.0302612
Pdp2	-2.52219	-1.5286	-0.61144	-0.61144	-3.18492	-1.87505	0.0303927
Ergic1	-2.5604	-1.56681	-0.61144	-0.61144	-3.17634	-1.86365	0.0311855
Pafah1b2	-2.63683	-1.60503	-0.61144	-0.61144	-3.17508	-1.86344	0.0312003
Nhsl1	-2.63683	-1.56681	-0.61144	-0.61144	-3.17209	-1.86056	0.031403
Tubg1	-2.59862	-1.60503	-0.61144	-0.61144	-3.16191	-1.84668	0.032397
Mnt	-2.44576	-1.45217	-0.573225	-0.573225	-3.15709	-1.84098	0.0328125
Ccdc124	0.53501	1.45217	2.36933	0.53501	3.14893	1.83184	0.0334876
Abca3	-3.89793	-2.86612	-1.29931	-1.29931	-3.1494	-1.83184	0.0334876
Radil	-2.86612	-1.75789	-0.68787	-0.68787	-3.14652	-1.82982	0.0336382
Fam174b	-3.0572	-1.83432	-0.68787	-0.68787	-3.14524	-1.82953	0.0336598
Cmpk1	-2.44576	-1.45217	-0.573225	-0.573225	-3.14299	-1.82776	0.0337928
Dctn4	-2.36933	-1.45217	-0.573225	-0.573225	-3.14112	-1.82656	0.0338829
Tmem126b	-2.5604	-1.56681	-0.61144	-0.61144	-3.13843	-1.82409	0.0340691
Nptx1	-3.66864	-2.59862	-0.99359	-0.99359	-3.13425	-1.81934	0.0344297
Ctso	-4.01257	-2.78969	-1.22288	-1.22288	-3.12877	-1.81421	0.0348223
Neo1	-2.67505	-1.60503	-0.61144	-0.61144	-3.12906	-1.81421	0.0348223
Shmt2	0.53501	1.5286	2.40754	0.53501	3.12224	1.80581	0.0354737
Esrp2	-3.24827	-1.94896	-0.68787	-0.68787	-3.11977	-1.80367	0.0356419
Nr0b1	0.53501	1.5286	2.52219	0.53501	3.11499	1.79793	0.036094
B2m	-2.40754	-1.49038	-0.573225	-0.573225	-3.11363	-1.79748	0.0361299
Akap7	-2.63683	-1.5286	-0.573225	-0.573225	-3.11046	-1.79423	0.0363879
Zer1	-2.86612	-1.71967	-0.649655	-0.649655	-3.10608	-1.78909	0.0367998
Tmem87b	-2.67505	-1.64324	-0.61144	-0.61144	-3.09543	-1.77915	0.037608
Sec23a	-2.71326	-1.64324	-0.61144	-0.61144	-3.09742	-1.77915	0.037608
Nt5c3	-2.59862	-1.56681	-0.573225	-0.573225	-3.09559	-1.77915	0.037608
Ankrd45	-3.40113	-2.21647	-0.878945	-0.878945	-3.09606	-1.77915	0.037608
Prss35	-2.59862	-1.56681	-0.573225	-0.573225	-3.09132	-1.77441	0.0379977
H2afx	0.496795	1.45217	2.33111	0.496795	3.0887	1.77196	0.0382005
Aspa	-2.44576	-1.45217	-0.53501	-0.53501	-3.08528	-1.77149	0.0382395
Tfrc	-2.40754	-1.45217	-0.53501	-0.53501	-3.08711	-1.77149	0.0382395
AI314180	-2.5604	-1.5286	-0.573225	-0.573225	-3.08601	-1.77149	0.0382395
Pik3r1	-3.01898	-1.83432	-0.68787	-0.68787	-3.08366	-1.77059	0.0383148
Mpzl1	-2.71326	-1.64324	-0.61144	-0.61144	-3.08062	-1.769	0.0384468
Kmt2e	-2.59862	-1.56681	-0.573225	-0.573225	-3.08059	-1.769	0.0384468
Pacs2	-2.67505	-1.64324	-0.61144	-0.61144	-3.07417	-1.76487	0.0387927
Gsn	-4.35651	-2.52219	-0.99359	-0.99359	-3.07558	-1.76487	0.0387927
Gm13135	-2.67505	-1.64324	-0.61144	-0.61144	-3.07613	-1.76487	0.0387927
Dleu2	-2.44576	-1.49038	-0.53501	-0.53501	-3.07385	-1.76487	0.0387927
Fam120a	-2.40754	-1.41395	-0.53501	-0.53501	-3.07037	-1.76104	0.0391155
Slc35b4	-3.0572	-1.75789	-0.649655	-0.649655	-3.06059	-1.74899	0.0401463
Nfic	-2.52219	-1.5286	-0.573225	-0.573225	-3.06057	-1.74899	0.0401463
Pnrc1	-2.40754	-1.45217	-0.53501	-0.53501	-3.05709	-1.74514	0.0404803
Zc3h12c	-2.86612	-1.68146	-0.61144	-0.61144	-3.05563	-1.74444	0.0405414
Rabgap1l	-2.67505	-1.60503	-0.573225	-0.573225	-3.05076	-1.74353	0.0406204
Sema4b	-2.14004	-1.26109	-0.45858	-0.45858	-3.05207	-1.74353	0.0406204
Slc16a6	-3.0572	-1.83432	-0.726085	-0.726085	-3.05152	-1.74353	0.0406204
Marveld1	-3.17184	-1.98718	-0.726085	-0.726085	-3.05047	-1.74353	0.0406204
Ccdc73	-2.36933	-1.41395	-0.53501	-0.53501	-3.05009	-1.74353	0.0406204
B4galt1	-2.2929	-1.37574	-0.496795	-0.496795	-3.04902	-1.7434	0.0406318
Mep1b	-3.13363	-1.83432	-0.649655	-0.649655	-3.04207	-1.73718	0.041178
Nagk	-2.67505	-1.68146	-0.61144	-0.61144	-3.04295	-1.73718	0.041178
Rnf181	0.45858	1.33752	2.17825	0.45858	3.043	1.73718	0.041178
Znhit3	0.45858	1.33752	2.21647	0.45858	3.03861	1.73331	0.0415204
Dennd4c	-2.67505	-1.64324	-0.61144	-0.61144	-3.03713	-1.73253	0.0415898
Ostm1	-2.94255	-1.87253	-0.726085	-0.726085	-3.02458	-1.71603	0.0430783
RP24-217M2.1	-2.67505	-1.64324	-0.573225	-0.573225	-3.02469	-1.71603	0.0430783
Entpd7	-2.40754	-1.41395	-0.496795	-0.496795	-3.02066	-1.71144	0.0435001
Trpv4	-3.74507	-2.48397	-0.955375	-0.955375	-3.01911	-1.71052	0.043585
Tex2	-2.48397	-1.5286	-0.53501	-0.53501	-3.01578	-1.70682	0.0439278
Trim33	-2.63683	-1.56681	-0.573225	-0.573225	-3.01364	-1.70647	0.0439603
2002-03-01	-2.21647	-1.33752	-0.496795	-0.496795	-3.01404	-1.70647	0.0439603
Gcnt3	-2.75148	-1.64324	-0.573225	-0.573225	-3.01049	-1.70306	0.0442785
Timm9	0.45858	1.41395	2.40754	0.45858	3.00742	1.702	0.0443775
Cpt1a	-2.82791	-1.60503	-0.573225	-0.573225	-3.00837	-1.702	0.0443775
Tgfbr2	-3.8215	-2.75148	-0.99359	-0.99359	-3.00691	-1.702	0.0443775
Zfp951	-2.67505	-1.56681	-0.53501	-0.53501	-3.00603	-1.702	0.0443775
Il6st	-2.5604	-1.5286	-0.53501	-0.53501	-3.00147	-1.69912	0.0446487
Eif2ak2	-2.5604	-1.49038	-0.53501	-0.53501	-2.99976	-1.69912	0.0446487
Mpp1	-2.52219	-1.5286	-0.53501	-0.53501	-2.99857	-1.69912	0.0446487
Cyb561a3	-3.0572	-1.91075	-0.649655	-0.649655	-3.00031	-1.69912	0.0446487
Tank	-2.98077	-1.75789	-0.61144	-0.61144	-2.99894	-1.69912	0.0446487
B830012L14Rik	-4.089	-2.33111	-0.726085	-0.726085	-3.00302	-1.69912	0.0446487
Acbd5	-2.5604	-1.56681	-0.53501	-0.53501	-2.99209	-1.69047	0.0454692
Prodh	0.61144	1.83432	3.3247	0.61144	2.98088	1.68861	0.0456468
Sema6a	-2.59862	-1.5286	-0.53501	-0.53501	-2.98273	-1.68861	0.0456468
Vps26a	-2.2929	-1.37574	-0.496795	-0.496795	-2.98176	-1.68861	0.0456468
Cast	-2.48397	-1.45217	-0.496795	-0.496795	-2.9817	-1.68861	0.0456468
Rnf138	-2.2929	-1.37574	-0.496795	-0.496795	-2.98194	-1.68861	0.0456468
Spire1	-2.75148	-1.64324	-0.573225	-0.573225	-2.98155	-1.68861	0.0456468
P2rx4	-2.71326	-1.56681	-0.53501	-0.53501	-2.983	-1.68861	0.0456468
Mgll	-3.3247	-2.10182	-0.726085	-0.726085	-2.98134	-1.68861	0.0456468
Ppm1e	-3.0572	-1.75789	-0.61144	-0.61144	-2.98583	-1.68861	0.0456468
A4galt	-2.67505	-1.49038	-0.53501	-0.53501	-2.98543	-1.68861	0.0456468
Nynrin	-2.71326	-1.56681	-0.53501	-0.53501	-2.98722	-1.68861	0.0456468
Zfyve16	-2.5604	-1.5286	-0.53501	-0.53501	-2.97701	-1.68675	0.0458256
Mllt10	-2.40754	-1.41395	-0.496795	-0.496795	-2.97787	-1.68675	0.0458256
Ccnd1	-2.40754	-1.41395	-0.496795	-0.496795	-2.97699	-1.68675	0.0458256
Dock9	-2.82791	-1.64324	-0.573225	-0.573225	-2.97423	-1.68508	0.0459863
Ido2	-2.36933	-1.41395	-0.496795	-0.496795	-2.97414	-1.68508	0.0459863
Cldn6	0.878945	2.2929	3.66864	0.878945	2.97087	1.68193	0.0462914
Elf4	-3.28649	-1.91075	-0.649655	-0.649655	-2.97034	-1.68193	0.0462914
Gabarap	-2.25468	-1.33752	-0.45858	-0.45858	-2.96887	-1.68101	0.0463804
Nim1k	-3.93614	-2.71326	-1.22288	-1.22288	-2.96703	-1.67952	0.0465255
Tagap1	-2.5604	-1.49038	-0.496795	-0.496795	-2.96599	-1.67926	0.0465504
Stra6l	-3.70685	-2.44576	-0.84073	-0.84073	-2.95829	-1.66873	0.0475853
N4bp2	-2.36933	-1.41395	-0.496795	-0.496795	-2.9566	-1.66873	0.0475853
Phf5a	0.420365	1.33752	2.17825	0.420365	2.95736	1.66873	0.0475853
Nfia	-2.5604	-1.5286	-0.53501	-0.53501	-2.95476	-1.66859	0.0475998
Ldlrad3	-2.82791	-1.71967	-0.61144	-0.61144	-2.95491	-1.66859	0.0475998
Irf2bp2	-2.67505	-1.5286	-0.53501	-0.53501	-2.95149	-1.66483	0.0479734
Pstpip1	-3.28649	-2.02539	-0.726085	-0.726085	-2.94891	-1.66275	0.0481817
Dync1li2	-2.44576	-1.45217	-0.496795	-0.496795	-2.94842	-1.66275	0.0481817
Maml2	-3.13363	-1.7961	-0.61144	-0.61144	-2.94734	-1.6624	0.0482167
B4galt5	-2.48397	-1.45217	-0.496795	-0.496795	-2.9412	-1.65594	0.0488669
Tagln2	-2.44576	-1.49038	-0.496795	-0.496795	-2.93918	-1.65594	0.0488669
Capg	-2.75148	-1.64324	-0.573225	-0.573225	-2.93892	-1.65594	0.0488669
Fxyd6	-2.52219	-1.49038	-0.496795	-0.496795	-2.93924	-1.65594	0.0488669
Trmt61b	0.53501	1.64324	2.75148	0.53501	2.9392	1.65594	0.0488669
Trim61	-2.2929	-1.33752	-0.45858	-0.45858	-2.93759	-1.65519	0.0489428
Golga2	-2.82791	-1.64324	-0.573225	-0.573225	-2.93443	-1.65159	0.0493088
AC161246.1	-2.78969	-1.64324	-0.573225	-0.573225	-2.93304	-1.65074	0.0493954
Zfp935	-2.44576	-1.45217	-0.496795	-0.496795	-2.92254	-1.63567	0.0509539
mt-Co3	-2.21647	-1.45217	-0.53501	-0.53501	-2.92161	-1.63554	0.050968
Meis1	0.649655	1.98718	3.59221	0.649655	2.90239	1.60833	0.0538811
Pbx3	-2.86612	-1.60503	-0.53501	-0.53501	-2.90173	-1.60833	0.0538811
Gpr126	-2.67505	-1.5286	-0.496795	-0.496795	-2.90194	-1.60833	0.0538811
Casd1	-3.78328	-2.14004	-0.84073	-0.84073	-2.89902	-1.6054	0.0542027
Tanc1	-2.5604	-1.49038	-0.496795	-0.496795	-2.89024	-1.59291	0.0555907
Surf2	0.420365	1.37574	2.33111	0.420365	2.88935	1.59281	0.0556017
Gstp1	-2.17825	-1.29931	-0.420365	-0.420365	-2.88828	-1.59244	0.0556424
Ifngr2	-2.52219	-1.49038	-0.496795	-0.496795	-2.88195	-1.58509	0.0564734
Rbm20	-3.01898	-1.7961	-0.573225	-0.573225	-2.88268	-1.58509	0.0564734
Hadhb	-2.2929	-1.37574	-0.45858	-0.45858	-2.87976	-1.58295	0.0567167
Ak1	0.45858	1.45217	2.44576	0.45858	2.87273	1.57315	0.0578426
Utf1	0.38215	1.33752	2.21647	0.38215	2.86902	1.56859	0.0583714
Lrp2	-2.75148	-1.60503	-0.53501	-0.53501	-2.8623	-1.56056	0.0593136
Atp7a	-2.71326	-1.60503	-0.53501	-0.53501	-2.86307	-1.56056	0.0593136
Smarca2	-2.63683	-1.56681	-0.53501	-0.53501	-2.85923	-1.5583	0.0595809
Sbno1	-2.33111	-1.37574	-0.45858	-0.45858	-2.85964	-1.5583	0.0595809
Dnajb9	-2.63683	-1.49038	-0.496795	-0.496795	-2.85741	-1.55792	0.0596257
Orc1	0.45858	1.49038	2.52219	0.45858	2.85572	1.55792	0.0596257
Ankib1	-2.75148	-1.64324	-0.53501	-0.53501	-2.85599	-1.55792	0.0596257
Skida1	-2.59862	-1.5286	-0.496795	-0.496795	-2.85664	-1.55792	0.0596257
Siva1	0.38215	1.26109	2.14004	0.38215	2.85349	1.55568	0.0598918
Tmem106a	-2.44576	-1.37574	-0.45858	-0.45858	-2.85195	-1.55452	0.0600297
Spop	-2.44576	-1.41395	-0.45858	-0.45858	-2.85101	-1.55433	0.0600535
Wfdc2	-2.40754	-1.41395	-0.45858	-0.45858	-2.84815	-1.55108	0.0604415
Phactr2	-3.17184	-1.83432	-0.573225	-0.573225	-2.84724	-1.55091	0.0604618
Capns1	-2.21647	-1.29931	-0.420365	-0.420365	-2.84378	-1.54671	0.0609672
Zbtb37	-2.36933	-1.37574	-0.45858	-0.45858	-2.84038	-1.54259	0.0614656
Bglap3	-3.21006	-1.98718	-0.7643	-0.7643	-2.83819	-1.54037	0.0617349
Nkiras1	-2.63683	-1.5286	-0.45858	-0.45858	-2.8322	-1.53467	0.0624325
Emp2	-3.09541	-1.60503	-0.496795	-0.496795	-2.83247	-1.53467	0.0624325
1810037I17Rik	-2.02539	-1.18466	-0.38215	-0.38215	-2.8322	-1.53467	0.0624325
Guf1	-2.48397	-1.45217	-0.45858	-0.45858	-2.83065	-1.53348	0.062579
Cdca7	0.38215	1.33752	2.25468	0.38215	2.82982	1.53343	0.0625856
Cbr3	-2.33111	-1.37574	-0.420365	-0.420365	-2.8256	-1.52797	0.06326
Msl1	-2.78969	-1.64324	-0.53501	-0.53501	-2.82305	-1.52518	0.0636071
Rbm14	0.38215	1.37574	2.36933	0.38215	2.82152	1.52471	0.0636655
C87436	-2.82791	-1.56681	-0.496795	-0.496795	-2.82118	-1.52471	0.0636655
Med6	-2.17825	-1.29931	-0.420365	-0.420365	-2.81876	-1.52321	0.0638536
Zfp800	-2.63683	-1.45217	-0.45858	-0.45858	-2.81866	-1.52321	0.0638536
Sar1a	0.38215	1.33752	2.2929	0.38215	2.81537	1.52224	0.0639747
3830406C13Rik	-2.2929	-1.33752	-0.420365	-0.420365	-2.81657	-1.52224	0.0639747
Dnah8	-2.5604	-1.41395	-0.45858	-0.45858	-2.81517	-1.52224	0.0639747
Gm7976	-2.48397	-1.49038	-0.45858	-0.45858	-2.81492	-1.52224	0.0639747
Emp1	-3.0572	-1.7961	-0.53501	-0.53501	-2.81408	-1.52213	0.0639877
Clock	-2.75148	-1.60503	-0.496795	-0.496795	-2.81129	-1.52017	0.0642347
1700021K19Rik	-3.3247	-1.83432	-0.61144	-0.61144	-2.81192	-1.52017	0.0642347
Zcchc10	0.343935	1.22288	2.10182	0.343935	2.79997	1.50727	0.0658711
Aen	0.38215	1.37574	2.2929	0.38215	2.80034	1.50727	0.0658711
Mgat5	-2.98077	-1.60503	-0.496795	-0.496795	-2.80232	-1.50727	0.0658711
Zfp335	-2.94255	-1.7961	-0.53501	-0.53501	-2.80011	-1.50727	0.0658711
Gm6182	-3.55399	-2.2929	-0.7643	-0.7643	-2.79933	-1.50727	0.0658711
Ncbp2	0.38215	1.29931	2.25468	0.38215	2.796	1.50382	0.0663133
Clip1	-2.59862	-1.49038	-0.45858	-0.45858	-2.79564	-1.50382	0.0663133
Ahnak2	-2.86612	-1.68146	-0.573225	-0.573225	-2.79443	-1.50311	0.0664051
Galnt7	-2.71326	-1.56681	-0.496795	-0.496795	-2.79291	-1.50289	0.0664333
Dctpp1	0.343935	1.22288	2.10182	0.343935	2.79277	1.50289	0.0664333
Abcb1a	-2.25468	-1.29931	-0.38215	-0.38215	-2.79179	-1.50253	0.06648
Ppic	-2.2929	-1.33752	-0.420365	-0.420365	-2.79012	-1.50108	0.0666679
Stk38l	-2.25468	-1.29931	-0.38215	-0.38215	-2.78812	-1.5003	0.0667682
Esrp1	0.84073	2.36933	3.51578	0.84073	2.78858	1.5003	0.0667682
Ralgds	-3.28649	-1.7961	-0.53501	-0.53501	-2.78441	-1.49679	0.0672236
Klk10	-2.48397	-1.41395	-0.420365	-0.420365	-2.78472	-1.49679	0.0672236
Aga	-2.44576	-1.45217	-0.45858	-0.45858	-2.78301	-1.49576	0.0673585
Klhl42	-2.63683	-1.56681	-0.45858	-0.45858	-2.78048	-1.49291	0.0677304
Man2b2	-2.86612	-1.60503	-0.45858	-0.45858	-2.77864	-1.49118	0.0679572
Slc40a1	-3.70685	-2.59862	-0.99359	-0.99359	-2.77437	-1.48967	0.068155
Ccdc181	-2.71326	-1.5286	-0.45858	-0.45858	-2.77458	-1.48967	0.068155
Pcolce	-2.5604	-1.45217	-0.420365	-0.420365	-2.77398	-1.48967	0.068155
Phlpp2	-2.48397	-1.37574	-0.420365	-0.420365	-2.77521	-1.48967	0.068155
RP24-317P24.2	-2.21647	-1.41395	-0.420365	-0.420365	-2.77496	-1.48967	0.068155
Glcci1	-3.13363	-1.83432	-0.573225	-0.573225	-2.77314	-1.48952	0.0681757
Lcor	-2.59862	-1.49038	-0.45858	-0.45858	-2.77214	-1.48909	0.0682321
Zkscan6	-2.82791	-1.75789	-0.53501	-0.53501	-2.77059	-1.48908	0.0682327
Cpd	-3.21006	-1.91075	-0.573225	-0.573225	-2.76978	-1.48908	0.0682327
Alpk3	-2.40754	-1.37574	-0.420365	-0.420365	-2.77058	-1.48908	0.0682327
Tmem199	-2.2929	-1.29931	-0.38215	-0.38215	-2.7692	-1.48908	0.0682327
Tdrd3	-2.59862	-1.45217	-0.45858	-0.45858	-2.76716	-1.48816	0.0683542
Ilk	-2.33111	-1.29931	-0.38215	-0.38215	-2.76785	-1.48816	0.0683542
Gm17535	-2.25468	-1.29931	-0.38215	-0.38215	-2.76635	-1.48803	0.0683721
Mdh2	-2.10182	-1.22288	-0.38215	-0.38215	-2.76403	-1.48664	0.0685544
Fgfbp1	-3.36292	-1.91075	-0.68787	-0.68787	-2.76418	-1.48664	0.0685544
Zfp78	-3.13363	-1.91075	-0.573225	-0.573225	-2.76072	-1.48252	0.0691004
Myo18a	-2.71326	-1.56681	-0.45858	-0.45858	-2.75716	-1.48144	0.069245
Tsr3	0.343935	1.26109	2.21647	0.343935	2.75855	1.48144	0.069245
Rpp14	0.420365	1.49038	2.48397	0.420365	2.75731	1.48144	0.069245
Irak2	-2.48397	-1.41395	-0.420365	-0.420365	-2.75832	-1.48144	0.069245
Tmem38a	-2.90434	-1.75789	-0.53501	-0.53501	-2.75378	-1.4772	0.0698113
Ralgapa1	-2.59862	-1.45217	-0.420365	-0.420365	-2.75043	-1.47301	0.0703747
Cacfd1	0.53501	1.87253	3.17184	0.53501	2.74817	1.4712	0.0706181
Plcg1	-3.09541	-1.75789	-0.53501	-0.53501	-2.74645	-1.4712	0.0706181
Rufy3	-2.59862	-1.49038	-0.45858	-0.45858	-2.74673	-1.4712	0.0706181
Oasl1	-4.05079	-2.44576	-0.802515	-0.802515	-2.74713	-1.4712	0.0706181
Mier3	-2.40754	-1.41395	-0.420365	-0.420365	-2.74403	-1.47074	0.070681
Foxo1	-2.5604	-1.5286	-0.45858	-0.45858	-2.74475	-1.47074	0.070681
Cep112os2	-2.17825	-1.26109	-0.38215	-0.38215	-2.74462	-1.47074	0.070681
Cyfip2	0.45858	1.75789	3.01898	0.45858	2.74272	1.46995	0.0707877
Atp6v1h	-2.25468	-1.29931	-0.38215	-0.38215	-2.74142	-1.46995	0.0707877
RP24-74O18.2	-3.89793	-2.86612	-0.99359	-0.99359	-2.74195	-1.46995	0.0707877
Pltp	-2.67505	-1.49038	-0.420365	-0.420365	-2.73438	-1.46096	0.0720126
Rab29	-2.5604	-1.45217	-0.420365	-0.420365	-2.73459	-1.46096	0.0720126
Ssbp2	-2.82791	-1.5286	-0.45858	-0.45858	-2.73032	-1.45718	0.0725331
Eif4ebp1	0.30572	1.22288	2.06361	0.30572	2.72991	1.45718	0.0725331
Kidins220	-2.52219	-1.45217	-0.420365	-0.420365	-2.73126	-1.45718	0.0725331
Bpifb5	-2.71326	-1.5286	-0.45858	-0.45858	-2.72748	-1.45663	0.0726089
AI987944	-2.71326	-1.56681	-0.45858	-0.45858	-2.72775	-1.45663	0.0726089
Gm21897	-2.33111	-1.33752	-0.38215	-0.38215	-2.72881	-1.45663	0.0726089
Gm26659	-2.52219	-1.41395	-0.420365	-0.420365	-2.72678	-1.45662	0.0726104
Det1	0.496795	1.75789	2.98077	0.496795	2.72464	1.45499	0.072836
Fam169a	-2.2929	-1.33752	-0.38215	-0.38215	-2.72437	-1.45499	0.072836
Hps5	-2.36933	-1.33752	-0.38215	-0.38215	-2.71761	-1.45085	0.0734104
Dnajc27	0.38215	1.45217	2.71326	0.38215	2.71845	1.45085	0.0734104
Anxa4	-2.33111	-1.33752	-0.38215	-0.38215	-2.71698	-1.45085	0.0734104
Wdr62	-2.71326	-1.5286	-0.420365	-0.420365	-2.71896	-1.45085	0.0734104
Grhl3	-2.94255	-1.75789	-0.53501	-0.53501	-2.72084	-1.45085	0.0734104
Capsl	-2.25468	-1.22288	-0.343935	-0.343935	-2.71744	-1.45085	0.0734104
Ncoa7	-2.40754	-1.45217	-0.420365	-0.420365	-2.71867	-1.45085	0.0734104
Pla2g7	-3.13363	-1.71967	-0.45858	-0.45858	-2.71626	-1.45078	0.0734205
Ripk1	-2.75148	-1.5286	-0.420365	-0.420365	-2.71402	-1.45046	0.0734651
Ube2w	-2.2929	-1.33752	-0.38215	-0.38215	-2.71515	-1.45046	0.0734651
Cul7	-2.5604	-1.49038	-0.420365	-0.420365	-2.71453	-1.45046	0.0734651
Pdcd4	-2.10182	-1.22288	-0.343935	-0.343935	-2.71259	-1.45033	0.0734831
Rora	-2.86612	-1.71967	-0.53501	-0.53501	-2.71325	-1.45033	0.0734831
Idh2	-2.21647	-1.26109	-0.343935	-0.343935	-2.71108	-1.44931	0.0736256
Pak1	-2.71326	-1.5286	-0.420365	-0.420365	-2.71052	-1.44931	0.0736256
Fam179b	-2.40754	-1.37574	-0.38215	-0.38215	-2.70953	-1.44931	0.0736256
Gpr160	-2.48397	-1.41395	-0.38215	-0.38215	-2.70926	-1.44931	0.0736256
Zkscan1	-2.67505	-1.56681	-0.45858	-0.45858	-2.70806	-1.44846	0.0737446
Myh10	-2.36933	-1.33752	-0.38215	-0.38215	-2.70484	-1.44659	0.0740064
Gtpbp2	-3.3247	-1.91075	-0.53501	-0.53501	-2.70441	-1.44659	0.0740064
Pfkm	-2.67505	-1.5286	-0.420365	-0.420365	-2.70422	-1.44659	0.0740064
Prkaa1	-2.59862	-1.49038	-0.420365	-0.420365	-2.70529	-1.44659	0.0740064
Aoah	-2.36933	-1.37574	-0.38215	-0.38215	-2.70083	-1.44224	0.074617
Znrf3	-2.25468	-1.29931	-0.38215	-0.38215	-2.69996	-1.44192	0.0746625
Marf1	-2.10182	-1.22288	-0.343935	-0.343935	-2.69829	-1.44031	0.0748895
Slc4a8	-2.78969	-1.56681	-0.45858	-0.45858	-2.69356	-1.43815	0.075196
2008-03-01	-2.90434	-1.56681	-0.45858	-0.45858	-2.69366	-1.43815	0.075196
Il2rg	-2.94255	-1.60503	-0.496795	-0.496795	-2.69543	-1.43815	0.075196
Tagln	-3.66864	-2.36933	-0.802515	-0.802515	-2.69252	-1.43815	0.075196
Sos2	-2.21647	-1.26109	-0.343935	-0.343935	-2.69246	-1.43815	0.075196
Itga9	0.38215	1.49038	2.5604	0.38215	2.69588	1.43815	0.075196
Krt8	-2.63683	-1.5286	-0.420365	-0.420365	-2.69233	-1.43815	0.075196
Fyco1	-2.48397	-1.41395	-0.38215	-0.38215	-2.69046	-1.43785	0.0752382
Manea	-2.86612	-1.71967	-0.45858	-0.45858	-2.69048	-1.43785	0.0752382
Irgm1	-3.21006	-1.75789	-0.496795	-0.496795	-2.69019	-1.43785	0.0752382
Bbx	-2.21647	-1.26109	-0.343935	-0.343935	-2.68934	-1.43761	0.0752725
Pik3c3	-2.36933	-1.37574	-0.38215	-0.38215	-2.68874	-1.43761	0.0752725
Irf1	-3.01898	-1.71967	-0.496795	-0.496795	-2.68715	-1.43712	0.0753413
AA986860	-3.43935	-1.87253	-0.496795	-0.496795	-2.68764	-1.43712	0.0753413
Parva	-2.52219	-1.49038	-0.420365	-0.420365	-2.68509	-1.43488	0.0756605
Hexb	-2.21647	-1.26109	-0.343935	-0.343935	-2.68374	-1.43376	0.0758209
Map3k1	-2.10182	-1.18466	-0.343935	-0.343935	-2.68008	-1.43099	0.076216
Dapp1	-2.67505	-1.56681	-0.45858	-0.45858	-2.68008	-1.43099	0.076216
Kdm4c	-2.40754	-1.37574	-0.38215	-0.38215	-2.6803	-1.43099	0.076216
Gm9938	-3.3247	-1.94896	-0.496795	-0.496795	-2.67839	-1.42933	0.0764549
Irf9	-2.59862	-1.45217	-0.420365	-0.420365	-2.67773	-1.42929	0.0764606
Fam134b	-2.78969	-1.56681	-0.420365	-0.420365	-2.67624	-1.42794	0.0766549
Gmip	-2.82791	-1.56681	-0.420365	-0.420365	-2.67405	-1.42547	0.0770101
Rab5b	-2.48397	-1.45217	-0.38215	-0.38215	-2.66922	-1.42252	0.0774371
Fzd6	-2.86612	-1.68146	-0.45858	-0.45858	-2.66903	-1.42252	0.0774371
Cmtm7	0.343935	1.45217	2.48397	0.343935	2.66964	1.42252	0.0774371
Cox10	0.30572	1.26109	2.14004	0.30572	2.67005	1.42252	0.0774371
Gm28437	-2.52219	-1.41395	-0.38215	-0.38215	-2.67085	-1.42252	0.0774371
Sec23ip	-2.25468	-1.26109	-0.343935	-0.343935	-2.66738	-1.42091	0.077672
Gjb5	-2.75148	-1.56681	-0.420365	-0.420365	-2.66563	-1.41913	0.0779299
Mbd2	-2.52219	-1.41395	-0.38215	-0.38215	-2.66465	-1.41858	0.078011
Gm14409	-2.33111	-1.33752	-0.343935	-0.343935	-2.66335	-1.4175	0.0781691
Ezh1	-2.36933	-1.29931	-0.343935	-0.343935	-2.66271	-1.41748	0.0781713
Slc4a10	-3.47756	-2.21647	-0.61144	-0.61144	-2.662	-1.41734	0.0781912
Susd2	-2.63683	-1.5286	-0.38215	-0.38215	-2.66008	-1.41529	0.078492
Slc38a1	-2.2929	-1.29931	-0.343935	-0.343935	-2.65629	-1.41026	0.0792318
Apobec2	-2.78969	-1.60503	-0.45858	-0.45858	-2.65494	-1.4091	0.0794026
Prdx3	-2.17825	-1.26109	-0.343935	-0.343935	-2.65099	-1.4038	0.0801899
Camsap1	-2.40754	-1.33752	-0.343935	-0.343935	-2.64996	-1.40314	0.0802875
Ints6	-2.2929	-1.29931	-0.343935	-0.343935	-2.64851	-1.40182	0.0804838
Strn	-2.25468	-1.26109	-0.343935	-0.343935	-2.6464	-1.39946	0.0808381
Efcab7	-2.94255	-1.60503	-0.420365	-0.420365	-2.64577	-1.39943	0.0808413
Loxl4	-3.85971	-2.25468	-0.649655	-0.649655	-2.64495	-1.39912	0.0808883
Mmp11	-3.74507	-1.71967	-0.45858	-0.45858	-2.64332	-1.39894	0.080915
Marveld2	-3.40113	-2.02539	-0.53501	-0.53501	-2.64381	-1.39894	0.080915
Caps2	-2.14004	-1.22288	-0.343935	-0.343935	-2.64165	-1.39894	0.080915
Sh3tc1	-3.0572	-1.60503	-0.420365	-0.420365	-2.64293	-1.39894	0.080915
4930518I15Rik	-3.51578	-1.7961	-0.496795	-0.496795	-2.64115	-1.39894	0.080915
ZNF383	-2.75148	-1.5286	-0.420365	-0.420365	-2.64219	-1.39894	0.080915
Ranbp3	0.343935	1.37574	2.40754	0.343935	2.63761	1.39602	0.0813539
Fam3c	-2.25468	-1.29931	-0.343935	-0.343935	-2.63773	-1.39602	0.0813539
Plk1	0.343935	1.45217	2.63683	0.343935	2.63748	1.39602	0.0813539
Prr14l	-2.33111	-1.33752	-0.343935	-0.343935	-2.63502	-1.39307	0.0817994
Zfp871	-2.67505	-1.5286	-0.38215	-0.38215	-2.63287	-1.39062	0.082171
Os9	-2.25468	-1.26109	-0.343935	-0.343935	-2.62946	-1.38614	0.0828521
Erap1	-3.13363	-1.60503	-0.420365	-0.420365	-2.62476	-1.38445	0.0831107
Trim23	-2.36933	-1.33752	-0.343935	-0.343935	-2.62706	-1.38445	0.0831107
Cdca5	0.343935	1.37574	2.36933	0.343935	2.62529	1.38445	0.0831107
Lsm4	0.267505	1.10823	1.94896	0.267505	2.62623	1.38445	0.0831107
Khnyn	-2.94255	-1.60503	-0.420365	-0.420365	-2.62581	-1.38445	0.0831107
Purb	-2.17825	-1.26109	-0.343935	-0.343935	-2.62506	-1.38445	0.0831107
Tomm5	0.267505	1.14645	1.98718	0.267505	2.6239	1.38403	0.0831749
Thbs3	-2.67505	-1.49038	-0.38215	-0.38215	-2.62172	-1.38151	0.083561
Mob1a	-2.33111	-1.33752	-0.343935	-0.343935	-2.61787	-1.37716	0.084232
Gm20469	-1.98718	-1.14645	-0.30572	-0.30572	-2.61779	-1.37716	0.084232
Crybg3	-2.44576	-1.41395	-0.343935	-0.343935	-2.61603	-1.37712	0.0842383
Prss8	-3.0572	-1.75789	-0.45858	-0.45858	-2.61612	-1.37712	0.0842383
Phtf1	-2.82791	-1.64324	-0.45858	-0.45858	-2.61597	-1.37712	0.0842383
Oas1a	-2.36933	-1.29931	-0.343935	-0.343935	-2.61348	-1.3741	0.0847054
Ak3	-3.09541	-1.7961	-0.496795	-0.496795	-2.61246	-1.37342	0.0848113
Hltf	-2.33111	-1.33752	-0.343935	-0.343935	-2.61088	-1.37281	0.0849063
Myo1c	-2.5604	-1.41395	-0.343935	-0.343935	-2.60975	-1.37281	0.0849063
Maged2	-2.94255	-1.64324	-0.420365	-0.420365	-2.6107	-1.37281	0.0849063
2610318N02Rik	0.30572	1.26109	2.17825	0.30572	2.6097	1.37281	0.0849063
Trmu	-2.98077	-1.68146	-0.45858	-0.45858	-2.6082	-1.37135	0.0851328
Wipi2	0.30572	1.37574	2.40754	0.30572	2.60722	1.37073	0.0852301
Eef2k	-2.78969	-1.60503	-0.38215	-0.38215	-2.60515	-1.36836	0.0855996
Becn1	-2.17825	-1.18466	-0.30572	-0.30572	-2.60426	-1.36789	0.0856729
1700024B05Rik	-2.33111	-1.33752	-0.343935	-0.343935	-2.60208	-1.36534	0.0860731
Smtn	0.38215	1.71967	3.01898	0.38215	2.59836	1.36315	0.0864171
Ktn1	-2.06361	-1.14645	-0.30572	-0.30572	-2.59875	-1.36315	0.0864171
Adipor2	-2.36933	-1.33752	-0.343935	-0.343935	-2.59909	-1.36315	0.0864171
Csnk1g1	-2.44576	-1.41395	-0.38215	-0.38215	-2.59999	-1.36315	0.0864171
Fmr1	-2.33111	-1.33752	-0.343935	-0.343935	-2.59707	-1.36296	0.0864483
Eci2	-2.48397	-1.37574	-0.343935	-0.343935	-2.59731	-1.36296	0.0864483
G430095P16Rik	-2.75148	-1.5286	-0.38215	-0.38215	-2.59552	-1.36141	0.0866927
Anxa1	-3.0572	-1.56681	-0.38215	-0.38215	-2.59477	-1.36115	0.0867338
F3	-3.09541	-1.71967	-0.420365	-0.420365	-2.59097	-1.35777	0.0872689
Edem1	-2.82791	-1.60503	-0.45858	-0.45858	-2.59034	-1.35777	0.0872689
Krcc1	-2.33111	-1.29931	-0.30572	-0.30572	-2.59145	-1.35777	0.0872689
Syne2	-2.44576	-1.41395	-0.343935	-0.343935	-2.59034	-1.35777	0.0872689
Cfp	-3.01898	-1.68146	-0.420365	-0.420365	-2.58872	-1.35703	0.0873856
Rsph1	-2.82791	-1.56681	-0.38215	-0.38215	-2.58918	-1.35703	0.0873856
Efhb	-2.78969	-1.56681	-0.420365	-0.420365	-2.588	-1.3568	0.0874222
Spc24	0.267505	1.14645	1.98718	0.267505	2.58695	1.35604	0.0875429
Stard5	0.343935	1.64324	2.90434	0.343935	2.58608	1.35558	0.0876171
Polr2m	0.30572	1.26109	2.2929	0.30572	2.5853	1.35524	0.0876703
Atp1a3	-2.90434	-1.60503	-0.420365	-0.420365	-2.58363	-1.35441	0.0878031
Jrkl	-3.47756	-2.10182	-0.573225	-0.573225	-2.5837	-1.35441	0.0878031
Tnks2	-2.25468	-1.26109	-0.30572	-0.30572	-2.58273	-1.35388	0.0878879
Ifitm1	-2.40754	-1.33752	-0.343935	-0.343935	-2.57974	-1.35002	0.0885045
Anxa2	-2.25468	-1.29931	-0.343935	-0.343935	-2.57902	-1.34978	0.0885426
Fam73b	-3.24827	-1.64324	-0.420365	-0.420365	-2.57795	-1.34898	0.0886718
Cgn	-2.5604	-1.41395	-0.343935	-0.343935	-2.57579	-1.34644	0.08908
Folr1	-2.14004	-1.18466	-0.30572	-0.30572	-2.57456	-1.34538	0.0892514
Birc5	0.267505	1.18466	2.14004	0.267505	2.57031	1.34064	0.0900188
Gm12942	-2.75148	-1.56681	-0.38215	-0.38215	-2.5703	-1.34064	0.0900188
RP23-115I1.3	-2.44576	-1.33752	-0.343935	-0.343935	-2.5699	-1.34064	0.0900188
Pecam1	-2.33111	-1.33752	-0.343935	-0.343935	-2.56808	-1.33944	0.0902136
Nceh1	-2.59862	-1.45217	-0.343935	-0.343935	-2.56802	-1.33944	0.0902136
Stk16	0.30572	1.33752	2.44576	0.30572	2.56712	1.3389	0.0903011
Akap13	-2.33111	-1.33752	-0.343935	-0.343935	-2.5661	-1.33818	0.0904188
Ruvbl2	0.267505	1.22288	2.14004	0.267505	2.56468	1.3368	0.0906435
Gpd1l	-2.63683	-1.45217	-0.343935	-0.343935	-2.56335	-1.33576	0.090814
Gm14405	-2.90434	-1.71967	-0.420365	-0.420365	-2.5629	-1.33576	0.090814
Tefm	-2.25468	-1.26109	-0.30572	-0.30572	-2.56181	-1.33491	0.0909527
Cd81	-2.14004	-1.22288	-0.30572	-0.30572	-2.56071	-1.33405	0.0910941
Ankmy2	-2.25468	-1.26109	-0.30572	-0.30572	-2.55675	-1.3286	0.0919903
Hars2	0.343935	1.5286	3.01898	0.343935	2.55294	1.32732	0.0922014
Bcap29	-2.40754	-1.33752	-0.343935	-0.343935	-2.55499	-1.32732	0.0922014
Mrpl12	0.22929	1.14645	1.98718	0.22929	2.5532	1.32732	0.0922014
Utp15	0.267505	1.22288	2.25468	0.267505	2.55409	1.32732	0.0922014
Rhob	-2.40754	-1.37574	-0.343935	-0.343935	-2.55456	-1.32732	0.0922014
Gm10705	-2.5604	-1.45217	-0.343935	-0.343935	-2.55261	-1.32732	0.0922014
Hivep2	-2.82791	-1.71967	-0.420365	-0.420365	-2.55147	-1.32728	0.0922084
Arhgap12	-2.40754	-1.33752	-0.343935	-0.343935	-2.55163	-1.32728	0.0922084
Tctex1d2	-2.17825	-1.18466	-0.30572	-0.30572	-2.55082	-1.32711	0.0922356
Ddx3x	-2.10182	-1.18466	-0.267505	-0.267505	-2.54857	-1.3249	0.0926014
Unc45a	-2.86612	-1.5286	-0.38215	-0.38215	-2.54755	-1.3249	0.0926014
Chpf2	-3.28649	-2.10182	-0.649655	-0.649655	-2.54708	-1.3249	0.0926014
Hip1	-2.52219	-1.37574	-0.343935	-0.343935	-2.5481	-1.3249	0.0926014
Atxn1	-2.36933	-1.33752	-0.30572	-0.30572	-2.54668	-1.3249	0.0926014
Ebag9	-2.78969	-1.5286	-0.38215	-0.38215	-2.5437	-1.32197	0.0930893
Gba2	-3.09541	-1.60503	-0.343935	-0.343935	-2.54321	-1.32197	0.0930893
Mettl8	-2.59862	-1.37574	-0.343935	-0.343935	-2.54366	-1.32197	0.0930893
Mbnl2	-2.21647	-1.22288	-0.30572	-0.30572	-2.53768	-1.31825	0.0937103
Cyb5r1	-2.25468	-1.22288	-0.30572	-0.30572	-2.5377	-1.31825	0.0937103
Rictor	-2.06361	-1.14645	-0.267505	-0.267505	-2.5379	-1.31825	0.0937103
BC080695	0.7643	2.90434	4.05079	0.7643	2.53923	1.31825	0.0937103
Gm7336	-3.93614	-2.5604	-0.61144	-0.61144	-2.53707	-1.31825	0.0937103
Gm10359	-3.93614	-2.5604	-0.61144	-0.61144	-2.53707	-1.31825	0.0937103
Gm12671	-3.93614	-2.5604	-0.61144	-0.61144	-2.53707	-1.31825	0.0937103
Itgb1	-2.17825	-1.22288	-0.30572	-0.30572	-2.53473	-1.31537	0.0941926
Mybl2	0.22929	1.18466	2.10182	0.22929	2.53352	1.3143	0.0943718
Fkbp7	-2.86612	-1.5286	-0.38215	-0.38215	-2.53134	-1.31317	0.0945626
Slc25a40	-2.75148	-1.60503	-0.38215	-0.38215	-2.5312	-1.31317	0.0945626
Gm28268	-2.25468	-1.26109	-0.30572	-0.30572	-2.53197	-1.31317	0.0945626
Arhgap1	-2.2929	-1.26109	-0.30572	-0.30572	-2.52947	-1.31213	0.0947379
Gm14443	-2.40754	-1.29931	-0.30572	-0.30572	-2.52984	-1.31213	0.0947379
Wdr45b	0.267505	1.22288	2.14004	0.267505	2.52821	1.31097	0.0949335
RP24-227F14.1	-2.94255	-1.68146	-0.38215	-0.38215	-2.52689	-1.30972	0.0951459
Aldh1l2	-2.75148	-1.5286	-0.343935	-0.343935	-2.52532	-1.30859	0.0953365
Cd47	-2.67505	-1.37574	-0.343935	-0.343935	-2.52511	-1.30859	0.0953365
Wac	-2.10182	-1.14645	-0.267505	-0.267505	-2.51835	-1.30155	0.0965359
Cnbp	0.22929	1.10823	1.91075	0.22929	2.51962	1.30155	0.0965359
Syap1	-2.48397	-1.33752	-0.30572	-0.30572	-2.51999	-1.30155	0.0965359
Hectd1	-2.25468	-1.26109	-0.30572	-0.30572	-2.51842	-1.30155	0.0965359
Zscan4d	0.68787	2.98077	4.81509	0.68787	2.51805	1.30155	0.0965359
Pdcd5	-1.94896	-1.07002	-0.267505	-0.267505	-2.51688	-1.30138	0.0965643
Bmp2k	-2.06361	-1.14645	-0.267505	-0.267505	-2.51689	-1.30138	0.0965643
Tarbp2	0.22929	1.18466	2.17825	0.22929	2.51489	1.29989	0.0968195
Nav2	-2.36933	-1.26109	-0.30572	-0.30572	-2.515	-1.29989	0.0968195
Ly6a	-3.47756	-1.94896	-0.45858	-0.45858	-2.51433	-1.29984	0.0968287
Erbb3	-2.33111	-1.26109	-0.30572	-0.30572	-2.51272	-1.29829	0.0970944
Arfgap3	-2.67505	-1.41395	-0.30572	-0.30572	-2.51231	-1.29829	0.0970944
Uhmk1	-2.33111	-1.26109	-0.267505	-0.267505	-2.50994	-1.29619	0.0974548
Dclk2	-2.98077	-1.49038	-0.343935	-0.343935	-2.51012	-1.29619	0.0974548
Fndc3a	-2.40754	-1.29931	-0.30572	-0.30572	-2.50942	-1.29619	0.0974548
RP23-431L24.2	-2.10182	-1.18466	-0.267505	-0.267505	-2.5066	-1.29251	0.0980902
Apba3	0.343935	1.5286	2.78969	0.343935	2.50541	1.29214	0.098155
Klhl20	-2.25468	-1.26109	-0.30572	-0.30572	-2.50479	-1.29214	0.098155
Mapk3	-2.25468	-1.22288	-0.267505	-0.267505	-2.50488	-1.29214	0.098155
Clcn4-2	-2.52219	-1.37574	-0.30572	-0.30572	-2.50141	-1.28884	0.098727
Dusp3	-2.2929	-1.26109	-0.267505	-0.267505	-2.5016	-1.28884	0.098727
Cryab	-2.44576	-1.33752	-0.30572	-0.30572	-2.50117	-1.28884	0.098727
Arap2	-3.17184	-1.64324	-0.38215	-0.38215	-2.50009	-1.28795	0.0988816
Vcl	-2.2929	-1.26109	-0.30572	-0.30572	-2.49852	-1.28627	0.0991752
Gpc6	-2.90434	-1.45217	-0.343935	-0.343935	-2.49774	-1.28585	0.0992468
Gm14412	-2.40754	-1.29931	-0.30572	-0.30572	-2.49629	-1.28435	0.09951
Dopey2	-2.44576	-1.41395	-0.30572	-0.30572	-2.49444	-1.28427	0.099524
Tpm4	-2.21647	-1.22288	-0.267505	-0.267505	-2.49365	-1.28427	0.099524
Noc4l	0.22929	1.22288	2.17825	0.22929	2.49503	1.28427	0.099524
Myo9a	-2.33111	-1.29931	-0.30572	-0.30572	-2.49561	-1.28427	0.099524
4930556M19Rik	-3.70685	-1.94896	-0.496795	-0.496795	-2.4939	-1.28427	0.099524
Ticam1	-2.98077	-1.56681	-0.343935	-0.343935	-2.49204	-1.28334	0.0996859
Sema3b	-2.67505	-1.41395	-0.30572	-0.30572	-2.49222	-1.28334	0.0996859

## Sheet: Let-7c vs Dgcr8--
GeneSymbol	lb	mle	ub	ce	Z	cZ	adj.p.value		lb: lower bound of the 95% confidence interval for the expression fold change on log2 scale
S100a6	2.26231	3.48932	4.71634	2.26231	6.43294	4.82194	7.11e-07		mle: maximum likelihood estimate for the expression fold change on log2 scale
Cdc42bpa	2.30065	3.52767	4.79302	2.30065	6.2159	4.81812	7.25e-07		ub: upper bound of the 95% confidence interval for the expression fold change on log2 scale
Sall4	-4.52461	-3.37429	-2.339	-2.339	-6.21898	-4.81812	7.25e-07		ce: conservative estimate of expression-fold change (equals to the min(abs(c(lb, ub))), or 0 if the CI crosses the 0
Limch1	2.76078	4.10283	5.48322	2.76078	6.23006	4.81812	7.25e-07		Z: uncorrected Z-score of expression difference
Hyal2	-4.56296	-3.25926	-2.18562	-2.18562	-6.13397	-4.75883	9.74e-07		cZ: expression difference Z-score corrected for multiple hypothesis testing using Holm procedure
Klk10	-5.25315	-3.75773	-2.45403	-2.45403	-6.02972	-4.66346	1.55e-06		adj.p.value: p-value corresponding to cZ
Relt	2.76078	4.17952	5.13812	2.76078	5.9547	4.59985	2.11e-06
Perp	1.9939	3.06754	4.21786	1.9939	5.86647	4.51536	3.16e-06
Capn2	2.07059	3.2976	4.63965	2.07059	5.80804	4.50774	3.28e-06
Zfhx2	-4.37124	-3.10588	-2.03224	-2.03224	-5.8074	-4.50774	3.28e-06
Gm26870	2.45403	3.79608	4.9464	2.45403	5.8074	4.50774	3.28e-06
Kif1a	1.9939	3.18257	4.6013	1.9939	5.76231	4.48518	3.64e-06
Nme4	-4.25621	-3.06754	-1.9939	-1.9939	-5.76148	-4.48518	3.64e-06
Taf5l	-4.6013	-3.22091	-2.03224	-2.03224	-5.64207	-4.3497	6.82e-06
Id1	1.91721	3.02919	4.17952	1.91721	5.54025	4.23483	1.14e-05
Efna5	1.80218	3.02919	4.17952	1.80218	5.52308	4.22732	1.18e-05
Pfkfb1	-5.09978	-3.6427	-2.26231	-2.26231	-5.50357	-4.216	1.24e-05
Trim71	-3.91111	-2.87581	-1.87887	-1.87887	-5.43919	-4.14638	1.69e-05
Nrxn1	2.26231	3.6427	5.13812	2.26231	5.4175	4.13092	1.81e-05
Gm10800	2.339	3.41263	4.67799	2.339	5.39683	4.11616	1.93e-05
Gbp2	1.80218	2.9525	4.21786	1.80218	5.36001	4.09007	2.16e-05
Prom1	2.03224	3.22091	4.44793	2.03224	5.35131	4.09007	2.16e-05
Palm3	-4.6013	-3.10588	-1.91721	-1.91721	-5.3541	-4.09007	2.16e-05
Tarbp2	-4.40958	-3.06754	-1.91721	-1.91721	-5.2741	-4.00075	3.16e-05
Tppp3	-4.86971	-3.60435	-2.18562	-2.18562	-5.23455	-3.96873	3.61e-05
Gm10719	1.9939	3.52767	4.98474	1.9939	5.23847	3.96873	3.61e-05
Sqstm1	1.87887	2.99085	4.10283	1.87887	5.198	3.93056	4.24e-05
Tgfbr3	-5.13812	-3.9878	-2.53072	-2.53072	-5.04838	-3.7445	9.04e-05
Gm11168	1.80218	3.25926	4.6013	1.80218	5.03739	3.73888	9.24e-05
Stom	1.68714	3.10588	4.71634	1.68714	5.01047	3.71205	0.000102794
Imp4	-3.79608	-2.64575	-1.6488	-1.6488	-4.98307	-3.68432	0.000114656
Bex1	1.57211	2.72244	3.91111	1.57211	4.95683	3.65785	0.000127169
Klf6	1.80218	3.18257	4.48627	1.80218	4.93343	3.63487	0.000139059
Id3	1.84052	3.18257	4.37124	1.84052	4.92208	3.62759	0.00014304
Pdxk	-4.25621	-2.9525	-1.72549	-1.72549	-4.90652	-3.61454	0.000150439
Mycn	-3.94945	-2.68409	-1.57211	-1.57211	-4.89894	-3.61398	0.000150764
Adh7	1.76383	3.10588	4.63965	1.76383	4.89518	3.61398	0.000150764
Sned1	1.72549	2.99085	4.44793	1.72549	4.88471	3.60711	0.000154813
Igf2bp2	-3.71939	-2.60741	-1.57211	-1.57211	-4.87401	-3.59976	0.000159255
Ftl1	-3.56601	-2.64575	-1.61046	-1.61046	-4.86785	-3.59824	0.000160187
Gm10721	1.72549	3.25926	4.63965	1.72549	4.8569	3.59026	0.000165173
Gm1564	1.68714	3.02919	4.52461	1.68714	4.8008	3.52256	0.0002137
Hmox1	1.68714	3.02919	4.33289	1.68714	4.7837	3.50616	0.00022731
Atf3	2.07059	3.68104	5.48322	2.07059	4.77711	3.50356	0.000229545
Id2	1.49542	2.68409	3.87276	1.49542	4.77123	3.50176	0.0002311
Rrm2	-4.21786	-3.02919	-1.80218	-1.80218	-4.74294	-3.47593	0.000254541
Clu	1.80218	3.41263	5.13812	1.80218	4.74337	3.47593	0.000254541
Ctgf	1.49542	2.60741	3.6427	1.49542	4.72091	3.4524	0.000277813
C1s1	2.07059	3.68104	4.75468	2.07059	4.69648	3.42554	0.000306794
Lpp	1.41874	2.53072	3.56601	1.41874	4.67122	3.39743	0.000340106
Traip	-4.29455	-2.76078	-1.57211	-1.57211	-4.64749	-3.37122	0.000374183
Foxd1	1.61046	2.87581	4.10283	1.61046	4.62186	3.34233	0.000415389
Tcf7l1	-3.60435	-2.49237	-1.45708	-1.45708	-4.60392	-3.32361	0.000444296
Ier3	1.45708	2.72244	4.02614	1.45708	4.57475	3.2897	0.000501463
Gm26686	1.3037	2.339	3.33594	1.3037	4.56863	3.28665	0.000506934
Scrn1	1.34205	2.45403	3.60435	1.34205	4.53706	3.25428	0.000568397
Mir22hg	1.34205	2.49237	3.68104	1.34205	4.53908	3.25428	0.000568397
App	1.68714	3.10588	4.44793	1.68714	4.51289	3.22666	0.000626212
Neat1	1.80218	3.37429	5.06143	1.80218	4.4792	3.1867	0.000719532
Gm21738	1.57211	3.18257	4.6013	1.57211	4.47611	3.1867	0.000719532
Gadd45a	1.45708	2.72244	3.9878	1.45708	4.46707	3.18395	0.000726403
Gm26547	1.22701	2.22396	3.22091	1.22701	4.46886	3.18395	0.000726403
Golga7	-3.75773	-2.60741	-1.45708	-1.45708	-4.43145	-3.14032	0.00084383
Cdh4	1.41874	2.60741	3.83442	1.41874	4.42119	3.13628	0.000855522
Slc26a2	1.45708	2.79913	4.21786	1.45708	4.41754	3.13628	0.000855522
Lgals3	1.45708	2.64575	3.83442	1.45708	4.41869	3.13628	0.000855522
Pkp3	1.57211	2.91416	4.37124	1.57211	4.40882	3.13628	0.000855522
Tmem140	1.61046	2.99085	4.29455	1.61046	4.40938	3.13628	0.000855522
RP24-141F9.2	2.37734	4.10283	5.25315	2.37734	4.4144	3.13628	0.000855522
Urah	1.18867	2.18562	3.22091	1.18867	4.39984	3.12836	0.000878936
Nfib	1.26536	2.30065	3.37429	1.26536	4.39209	3.12203	0.000898039
Tox	1.45708	2.72244	4.86971	1.45708	4.38029	3.11424	0.000922101
Gm10718	1.45708	2.9525	4.29455	1.45708	4.38112	3.11424	0.000922101
Fam96a	-3.33594	-2.22396	-1.22701	-1.22701	-4.37676	-3.11347	0.000924508
Csf1	1.53377	2.87581	4.86971	1.53377	4.36825	3.10592	0.000948433
Rnf128	1.3037	2.49237	3.79608	1.3037	4.3643	3.10449	0.000953025
C130071C03Rik	1.87887	3.45098	4.67799	1.87887	4.35396	3.09436	0.000986188
RP24-458F14.4	1.26536	2.339	3.37429	1.26536	4.34544	3.08666	0.00101209
Cyr61	1.34205	2.56906	3.87276	1.34205	4.34196	3.08574	0.00101523
Otud7b	1.18867	2.30065	3.41263	1.18867	4.31386	3.05139	0.00113893
Tk1	-3.48932	-2.30065	-1.26536	-1.26536	-4.26182	-2.98417	0.00142176
Golt1b	-3.48932	-2.339	-1.26536	-1.26536	-4.25625	-2.98399	0.00142257
Lhfp	1.91721	3.33594	4.44793	1.91721	4.25624	2.98399	0.00142257
Fbxo15	-3.56601	-2.41568	-1.3037	-1.3037	-4.24078	-2.9665	0.00150606
Npas2	1.53377	2.99085	4.17952	1.53377	4.23517	2.96245	0.00152599
Fam160a1	1.49542	2.9525	4.29455	1.49542	4.21428	2.93742	0.0016548
Spryd4	-4.48627	-2.49237	-1.26536	-1.26536	-4.17646	-2.88892	0.00193284
Clp1	-3.87276	-2.53072	-1.3037	-1.3037	-4.17102	-2.88499	0.00195712
Ckmt1	-3.68104	-2.41568	-1.22701	-1.22701	-4.15793	-2.87047	0.00204933
Nrep	-4.37124	-3.10588	-1.6488	-1.6488	-4.15329	-2.86758	0.00206815
Phox2b	1.72549	3.22091	4.33289	1.72549	4.1351	2.84937	0.00219032
Vim	1.07364	2.07059	3.10588	1.07364	4.13693	2.84937	0.00219032
Myo1f	-3.79608	-2.45403	-1.3037	-1.3037	-4.11623	-2.83345	0.00230241
Mef2a	1.11198	2.22396	3.45098	1.11198	4.11965	2.83345	0.00230241
Adamtsl1	1.6488	3.10588	4.10283	1.6488	4.11833	2.83345	0.00230241
Plagl2	-3.9878	-2.53072	-1.3037	-1.3037	-4.11246	-2.83157	0.002316
Gpnmb	1.80218	3.94945	7.2854	1.80218	4.103	2.82507	0.00236353
Dnah14	1.72549	3.25926	4.56296	1.72549	4.10317	2.82507	0.00236353
Polr3g	-3.45098	-2.26231	-1.18867	-1.18867	-4.09464	-2.81674	0.00242567
A230004M16Rik	1.03529	2.03224	3.02919	1.03529	4.08852	2.81149	0.00246566
Sertad4	1.57211	3.06754	5.2915	1.57211	4.06616	2.79445	0.00259938
Smtn	1.41874	3.02919	4.37124	1.41874	4.07051	2.79445	0.00259938
Fam126a	1.26536	2.53072	3.75773	1.26536	4.068	2.79445	0.00259938
Lefty1	-4.25621	-2.53072	-1.22701	-1.22701	-4.06488	-2.79445	0.00259938
Hic2	-4.21786	-2.60741	-1.34205	-1.34205	-4.07022	-2.79445	0.00259938
Fgf4	-3.45098	-2.37734	-1.26536	-1.26536	-4.05255	-2.78042	0.00271445
Nanog	-3.45098	-2.339	-1.22701	-1.22701	-4.04834	-2.77762	0.00273795
Ticrr	-3.91111	-2.53072	-1.3037	-1.3037	-4.04219	-2.7751	0.00275923
Gm10717	1.22701	2.60741	3.83442	1.22701	4.0436	2.7751	0.00275923
Ap1s1	-3.2976	-2.14727	-1.11198	-1.11198	-4.02385	-2.75261	0.00295615
Dusp18	1.26536	2.64575	4.02614	1.26536	4.01668	2.7456	0.00302005
Ptrf	1.11198	2.30065	3.56601	1.11198	4.01042	2.73984	0.0030735
Yod1	1.03529	2.14727	3.33594	1.03529	3.99755	2.72483	0.00321673
Wdr45	1.15033	2.37734	3.60435	1.15033	3.99212	2.72016	0.0032625
Irak3	1.07364	2.22396	3.41263	1.07364	3.98323	2.71186	0.00334537
Cdh2	1.07364	2.22396	3.37429	1.07364	3.98204	2.71186	0.00334537
Gtse1	-3.68104	-2.37734	-1.22701	-1.22701	-3.97434	-2.7096	0.00336825
Vldlr	1.49542	2.99085	4.83137	1.49542	3.97758	2.7096	0.00336825
Mtmr7	-3.52767	-2.14727	-1.07364	-1.07364	-3.97581	-2.7096	0.00336825
Cxcl16	1.26536	2.53072	4.06448	1.26536	3.96133	2.69423	0.00352755
Kctd12b	1.41874	2.83747	4.25621	1.41874	3.95829	2.69274	0.00354332
Ngfrap1	0.958605	1.95555	2.9525	0.958605	3.95492	2.69079	0.00356417
Myo1a	-4.67799	-2.72244	-1.41874	-1.41874	-3.94673	-2.68209	0.00365822
B3gnt7	-3.48932	-2.14727	-1.07364	-1.07364	-3.9439	-2.68085	0.00367182
Ppfia4	1.41874	2.9525	4.17952	1.41874	3.94136	2.67998	0.00368134
Leprel4	1.49542	2.9525	4.52461	1.49542	3.92677	2.67104	0.00378085
Cluh	-3.60435	-2.339	-1.15033	-1.15033	-3.92887	-2.67104	0.00378085
Egf	1.72549	3.18257	4.29455	1.72549	3.92552	2.67104	0.00378085
Gulp1	1.6488	3.14422	4.25621	1.6488	3.93144	2.67104	0.00378085
Gm10801	1.38039	3.02919	4.40958	1.38039	3.92588	2.67104	0.00378085
Scamp1	1.03529	2.18562	3.37429	1.03529	3.9116	2.65418	0.00397502
Bmp2k	0.920261	1.91721	2.91416	0.920261	3.89168	2.62888	0.00428335
RP23-317L18.3	1.68714	3.14422	4.14117	1.68714	3.88176	2.61753	0.00442845
Cdc34	-3.14422	-1.9939	-0.996949	-0.996949	-3.86917	-2.6024	0.00462866
Spp1	0.958605	2.03224	2.83747	0.958605	3.85975	2.5917	0.00477511
Dusp6	1.34205	2.68409	4.06448	1.34205	3.85018	2.58329	0.00489314
Pla2g7	1.15033	2.60741	3.79608	1.15033	3.8512	2.58329	0.00489314
Rap2b	0.881916	1.87887	2.91416	0.881916	3.84773	2.58235	0.00490651
Egr1	1.6488	3.37429	5.75163	1.6488	3.8372	2.57001	0.00508472
Gm10715	1.07364	2.339	3.48932	1.07364	3.82931	2.56136	0.00521309
Sox6	1.26536	2.60741	4.21786	1.26536	3.81896	2.54922	0.00539818
Amfr	1.15033	2.45403	3.79608	1.15033	3.80837	2.53671	0.00559504
Socs2	0.958605	2.07059	3.22091	0.958605	3.79994	2.52723	0.00574836
RP23-464I9.2	0.920261	1.91721	2.91416	0.920261	3.79737	2.52604	0.00576779
Zfp473	-4.56296	-2.99085	-1.49542	-1.49542	-3.79339	-2.52283	0.00582076
Fam195b	0.920261	1.9939	3.2976	0.920261	3.78599	2.51477	0.00595557
Ajuba	1.03529	2.26231	3.45098	1.03529	3.78007	2.51354	0.00597628
Slc43a1	-4.06448	-3.02919	-1.45708	-1.45708	-3.78131	-2.51354	0.00597628
Tmsb4x	0.920261	1.95555	3.02919	0.920261	3.7807	2.51354	0.00597628
Ppp4c	-3.45098	-2.26231	-1.11198	-1.11198	-3.74255	-2.46469	0.00685652
Socs5	1.22701	2.60741	4.02614	1.22701	3.74237	2.46469	0.00685652
Gm26751	-3.87276	-2.26231	-1.07364	-1.07364	-3.73695	-2.45933	0.0069599
Htra1	0.881916	1.91721	2.99085	0.881916	3.73311	2.4562	0.00702072
Cd47	0.843572	1.84052	2.87581	0.843572	3.73041	2.4547	0.00705019
Lgals8	1.03529	2.26231	3.6427	1.03529	3.72862	2.45447	0.00705463
Apba3	1.11198	2.49237	3.94945	1.11198	3.71765	2.44112	0.00732098
Dok2	0.996949	2.30065	3.6427	0.996949	3.70923	2.4334	0.00747898
Itm2b	0.843572	1.87887	2.91416	0.843572	3.70902	2.4334	0.00747898
Map2k6	-4.10283	-3.02919	-1.41874	-1.41874	-3.70358	-2.43037	0.00754166
Mettl8	-3.75773	-2.30065	-1.07364	-1.07364	-3.70504	-2.43037	0.00754166
Slc25a53	1.07364	2.37734	3.87276	1.07364	3.70214	2.43037	0.00754166
Fth1	0.843572	1.84052	2.79913	0.843572	3.68898	2.4138	0.00789367
Gatsl3	-3.71939	-2.339	-1.15033	-1.15033	-3.6724	-2.39227	0.00837226
Sgms2	1.34205	2.87581	4.37124	1.34205	3.67037	2.3916	0.00838758
Rnf14	0.920261	2.10893	3.33594	0.920261	3.64646	2.35999	0.00913772
Malat1	0.920261	1.95555	2.76078	0.920261	3.6453	2.35999	0.00913772
Spata13	0.843572	1.91721	3.06754	0.843572	3.64115	2.35844	0.00917589
Hmgcl	-3.22091	-1.9939	-0.920261	-0.920261	-3.6423	-2.35844	0.00917589
Slc40a1	1.26536	2.76078	4.52461	1.26536	3.63941	2.35814	0.00918342
Gm17167	0.843572	1.87887	2.91416	0.843572	3.63648	2.3561	0.00923396
Pou6f1	0.996949	2.30065	3.56601	0.996949	3.63292	2.35316	0.00930741
Psme4	-3.02919	-1.9939	-0.920261	-0.920261	-3.62154	-2.33891	0.00966998
Nebl	1.26536	2.72244	4.10283	1.26536	3.59314	2.29994	0.0107259
Gm21897	0.843572	1.95555	3.02919	0.843572	3.58986	2.29734	0.0107995
Zbed5	-3.75773	-2.45403	-1.11198	-1.11198	-3.58602	-2.29393	0.0108971
Rlim	0.996949	2.22396	3.48932	0.996949	3.58337	2.29224	0.0109458
H2-D1	0.881916	1.9939	3.10588	0.881916	3.57862	2.28749	0.0110836
Ccnf	-3.91111	-2.30065	-1.03529	-1.03529	-3.57684	-2.28704	0.0110967
Sfrp4	0.958605	2.22396	3.56601	0.958605	3.56888	2.27761	0.011375
Gm4737	-3.22091	-2.07059	-0.958605	-0.958605	-3.56149	-2.26897	0.0116352
Sar1a	0.805228	1.84052	2.91416	0.805228	3.55816	2.26798	0.0116652
Celf4	0.805228	1.87887	2.99085	0.805228	3.55791	2.26798	0.0116652
Tnfrsf12a	0.805228	1.95555	3.33594	0.805228	3.54764	2.2572	0.0119978
Exoc3l	0.920261	2.18562	3.48932	0.920261	3.54873	2.2572	0.0119978
Slc12a4	0.843572	2.03224	3.33594	0.843572	3.54277	2.25217	0.0121558
Acn9	-4.02614	-2.56906	-1.11198	-1.11198	-3.53853	-2.24806	0.0122862
Tpgs2	-3.52767	-2.07059	-0.920261	-0.920261	-3.5328	-2.24339	0.0124358
Gm29055	0.766884	1.84052	2.87581	0.766884	3.5325	2.24339	0.0124358
Fam60a	-3.10588	-1.9939	-0.920261	-0.920261	-3.52997	-2.24174	0.0124891
Apoe	0.843572	1.9939	3.14422	0.843572	3.52809	2.24104	0.0125119
Chmp2b	0.843572	1.9939	3.25926	0.843572	3.52478	2.23823	0.0126032
Slc25a13	-2.9525	-1.84052	-0.843572	-0.843572	-3.52061	-2.23592	0.0126786
Zfp941	0.958605	2.18562	3.45098	0.958605	3.52043	2.23592	0.0126786
Brwd3	-3.37429	-2.03224	-0.920261	-0.920261	-3.51846	-2.23504	0.0127074
Akap7	0.766884	1.80218	2.87581	0.766884	3.51436	2.23105	0.0128389
Gpr108	0.958605	2.22396	3.45098	0.958605	3.50511	2.22478	0.0130482
Creld2	0.843572	1.9939	3.10588	0.843572	3.50466	2.22478	0.0130482
Eya3	-3.25926	-2.03224	-0.881916	-0.881916	-3.50871	-2.22478	0.0130482
Slc35a4	-3.14422	-1.91721	-0.843572	-0.843572	-3.50504	-2.22478	0.0130482
Myd88	0.996949	2.30065	3.6427	0.996949	3.49856	2.21782	0.0132835
Ptpn9	1.07364	2.49237	3.75773	1.07364	3.49465	2.21405	0.0134125
4933402E13Rik	-4.10283	-3.06754	-1.41874	-1.41874	-3.49269	-2.21312	0.0134449
Reep3	0.72854	1.76383	2.79913	0.72854	3.48434	2.20285	0.0138027
Mov10	-3.25926	-1.9939	-0.881916	-0.881916	-3.47981	-2.19814	0.0139696
Clcn5	-3.2976	-2.07059	-0.881916	-0.881916	-3.47768	-2.19748	0.0139931
Il1rap	1.6488	3.25926	4.90806	1.6488	3.47545	2.19748	0.0139931
Satb1	1.68714	3.41263	4.6013	1.68714	3.4765	2.19748	0.0139931
Rtn4rl1	-3.75773	-2.339	-1.03529	-1.03529	-3.46078	-2.17789	0.0147072
Apobec1	0.881916	2.10893	3.52767	0.881916	3.45516	2.17154	0.0149451
Chac1	0.996949	2.68409	4.44793	0.996949	3.45115	2.16754	0.0150968
Ttn	0.766884	1.84052	2.91416	0.766884	3.44735	2.16384	0.0152382
Tnfaip3	1.03529	2.45403	3.87276	1.03529	3.4414	2.16208	0.0153061
Edn1	0.920261	2.30065	3.6427	0.920261	3.44038	2.16208	0.0153061
Cd74	0.881916	2.03224	3.14422	0.881916	3.44025	2.16208	0.0153061
Alkbh4	-3.79608	-2.37734	-1.03529	-1.03529	-3.43981	-2.16208	0.0153061
Gm17132	0.766884	1.84052	2.87581	0.766884	3.44039	2.16208	0.0153061
Mcc	0.805228	2.07059	3.33594	0.805228	3.43038	2.15006	0.0157753
Sigirr	0.958605	2.22396	3.48932	0.958605	3.42636	2.14687	0.0159018
Baz1a	0.766884	1.84052	2.91416	0.766884	3.42572	2.14687	0.0159018
Plec	0.958605	2.18562	3.37429	0.958605	3.42226	2.1458	0.0159444
Tmem176b	1.18867	2.76078	4.33289	1.18867	3.42193	2.1458	0.0159444
Pnma5	0.958605	2.45403	3.71939	0.958605	3.4213	2.1458	0.0159444
Tmem263	0.766884	1.84052	2.87581	0.766884	3.41545	2.14024	0.0161675
Gm28268	0.766884	1.84052	2.9525	0.766884	3.41507	2.14024	0.0161675
Zyx	0.920261	2.18562	3.60435	0.920261	3.40922	2.1352	0.0163724
Tspo	0.72854	1.84052	2.87581	0.72854	3.4093	2.1352	0.0163724
Tmem192	0.690195	1.76383	2.83747	0.690195	3.40556	2.13336	0.0164477
Cables1	1.45708	3.22091	4.56296	1.45708	3.40579	2.13336	0.0164477
Stard8	-3.6427	-2.64575	-1.15033	-1.15033	-3.39889	-2.1253	0.0167808
Mfap3l	0.958605	2.18562	3.45098	0.958605	3.39092	2.11622	0.0171629
Cdc42ep1	1.41874	2.99085	4.06448	1.41874	3.39034	2.11622	0.0171629
Nbeal1	0.72854	1.76383	2.83747	0.72854	3.38818	2.11478	0.0172242
Gm4340	1.76383	4.37124	5.71328	1.76383	3.38375	2.11001	0.0174289
Mef2c	1.6488	3.41263	4.67799	1.6488	3.38015	2.1081	0.0175114
Rabggta	0.72854	1.76383	2.83747	0.72854	3.38011	2.1081	0.0175114
Klf5	0.690195	1.72549	2.79913	0.690195	3.37709	2.10708	0.0175552
Fasn	-2.91416	-1.84052	-0.805228	-0.805228	-3.3778	-2.10708	0.0175552
Lgals1	0.766884	1.87887	3.02919	0.766884	3.37347	2.10345	0.0177134
Ago2	-2.91416	-1.80218	-0.766884	-0.766884	-3.37029	-2.10047	0.0178437
Crebl2	0.72854	1.80218	2.83747	0.72854	3.36676	2.09696	0.0179985
Itga6	0.72854	1.80218	2.87581	0.72854	3.36153	2.09475	0.0180967
Irf2	0.766884	1.87887	3.06754	0.766884	3.3607	2.09475	0.0180967
Eme1	-3.37429	-1.95555	-0.805228	-0.805228	-3.36099	-2.09475	0.0180967
Gm14136	0.651851	1.61046	2.60741	0.651851	3.36201	2.09475	0.0180967
Gm10233	-3.71939	-2.14727	-0.920261	-0.920261	-3.35809	-2.09257	0.018194
Apool	-3.02919	-1.80218	-0.72854	-0.72854	-3.35548	-2.09038	0.0182918
Dgat1	0.805228	1.9939	3.25926	0.805228	3.3539	2.08972	0.0183216
Tmem176a	1.41874	3.02919	4.10283	1.41874	3.35155	2.08953	0.0183299
Kcnt2	1.03529	2.53072	3.87276	1.03529	3.35241	2.08953	0.0183299
Pdlim2	0.881916	2.14727	3.52767	0.881916	3.3461	2.08503	0.0185331
Gart	-3.18257	-1.9939	-0.843572	-0.843572	-3.34407	-2.08503	0.0185331
Phldb2	0.920261	2.18562	3.41263	0.920261	3.34712	2.08503	0.0185331
Prkcdbp	0.72854	1.87887	3.02919	0.72854	3.34491	2.08503	0.0185331
Serpinb9b	0.996949	2.37734	3.91111	0.996949	3.3406	2.08314	0.0186192
Slc30a3	0.958605	2.339	3.71939	0.958605	3.34119	2.08314	0.0186192
Ccdc169	0.881916	2.22396	3.52767	0.881916	3.33739	2.08133	0.0187016
Ahnak2	0.805228	2.10893	3.48932	0.805228	3.3372	2.08133	0.0187016
Herc3	0.881916	2.18562	3.52767	0.881916	3.3344	2.08126	0.0187051
Tbc1d9	0.766884	1.95555	3.25926	0.766884	3.33583	2.08126	0.0187051
Dusp8	1.07364	2.60741	4.25621	1.07364	3.33393	2.08126	0.0187051
Alox15	1.45708	3.45098	4.48627	1.45708	3.33061	2.07795	0.0188569
1110007C09Rik	0.72854	1.84052	2.9525	0.72854	3.32785	2.07547	0.0189716
Ap1m1	-3.18257	-1.91721	-0.805228	-0.805228	-3.32577	-2.07397	0.0190412
Cfh	0.766884	1.91721	3.14422	0.766884	3.31811	2.06424	0.0194973
Hmga2	-3.18257	-1.95555	-0.766884	-0.766884	-3.31684	-2.06393	0.019512
2510009E07Rik	0.766884	1.95555	3.14422	0.766884	3.31398	2.06281	0.0195654
Kctd18	0.805228	2.07059	3.25926	0.805228	3.31454	2.06281	0.0195654
Zdhhc12	-3.10588	-1.87887	-0.805228	-0.805228	-3.3107	-2.06151	0.0196271
Prkar1b	0.920261	2.30065	3.75773	0.920261	3.30997	2.06151	0.0196271
RP23-149A5.4	1.76383	3.37429	4.6013	1.76383	3.31154	2.06151	0.0196271
Sdccag3	0.766884	1.91721	3.10588	0.766884	3.30486	2.05552	0.0199144
Mettl9	0.766884	1.95555	3.10588	0.766884	3.30158	2.0522	0.0200752
Ecm1	0.843572	2.10893	3.2976	0.843572	3.29552	2.04479	0.0204376
Pcdh17	1.45708	3.14422	4.25621	1.45708	3.29381	2.04378	0.0204876
Pip5k1a	0.690195	1.80218	2.87581	0.690195	3.27401	2.01602	0.0218987
Pou4f1	0.766884	2.03224	3.68104	0.766884	3.27031	2.01207	0.0221065
Tdh	-2.87581	-1.80218	-0.72854	-0.72854	-3.25412	-1.99006	0.0232924
Dopey1	0.651851	1.76383	2.99085	0.651851	3.25345	1.99006	0.0232924
Taf1c	-3.56601	-2.07059	-0.843572	-0.843572	-3.24848	-1.98417	0.0236184
2410006H16Rik	0.651851	1.80218	2.91416	0.651851	3.24646	1.98267	0.0237019
Exo1	-3.02919	-1.84052	-0.72854	-0.72854	-3.24517	-1.98227	0.0237244
Car13	0.766884	2.03224	3.33594	0.766884	3.24119	1.97934	0.0238887
Gm6863	-2.9525	-1.84052	-0.72854	-0.72854	-3.24191	-1.97934	0.0238887
Atp6v1b2	-3.02919	-1.84052	-0.72854	-0.72854	-3.23773	-1.97867	0.0239266
Thbs1	0.881916	2.30065	4.37124	0.881916	3.23838	1.97867	0.0239266
Bend4	-3.22091	-1.9939	-0.843572	-0.843572	-3.23827	-1.97867	0.0239266
Pnpo	-3.87276	-2.14727	-0.881916	-0.881916	-3.23461	-1.977	0.0240211
Gmfb	0.690195	1.76383	2.9525	0.690195	3.23504	1.977	0.0240211
Rnf5	-2.9525	-1.72549	-0.690195	-0.690195	-3.23254	-1.97538	0.0241126
Dna2	-3.10588	-1.80218	-0.72854	-0.72854	-3.2222	-1.96144	0.0249136
RP23-164N7.1	0.766884	2.30065	3.83442	0.766884	3.22012	1.95982	0.0250087
Ypel5	0.651851	1.76383	2.83747	0.651851	3.2103	1.94661	0.0257908
Slc39a13	0.690195	1.87887	3.10588	0.690195	3.2077	1.94419	0.0259363
Got1	-2.83747	-1.72549	-0.690195	-0.690195	-3.2054	-1.94258	0.0260332
Pde4b	1.26536	2.99085	4.52461	1.26536	3.20467	1.94258	0.0260332
Rora	0.690195	1.87887	3.22091	0.690195	3.19787	1.93446	0.0265283
Nup62cl	-3.14422	-1.84052	-0.72854	-0.72854	-3.19729	-1.93446	0.0265283
Itgal	-4.02614	-2.9525	-1.22701	-1.22701	-3.19527	-1.93433	0.0265364
Gemin4	-3.37429	-2.14727	-0.805228	-0.805228	-3.1961	-1.93433	0.0265364
Gjb5	-3.56601	-2.18562	-0.920261	-0.920261	-3.19227	-1.93128	0.0267239
Zc3hav1l	-3.68104	-2.22396	-0.843572	-0.843572	-3.19024	-1.92969	0.0268228
Gm10722	0.651851	1.76383	2.79913	0.651851	3.18861	1.92867	0.0268857
Spcs3	-3.10588	-1.95555	-0.766884	-0.766884	-3.18672	-1.92728	0.0269722
Chp1	-3.06754	-1.80218	-0.690195	-0.690195	-3.17893	-1.9215	0.0273346
Smpdl3a	1.22701	2.83747	4.37124	1.22701	3.17892	1.9215	0.0273346
Inafm2	0.843572	2.18562	3.6427	0.843572	3.17955	1.9215	0.0273346
Gt(ROSA)26Sor	0.613507	1.68714	2.83747	0.613507	3.17811	1.9215	0.0273346
Gm17535	0.651851	1.80218	2.87581	0.651851	3.18175	1.9215	0.0273346
Trib3	0.805228	2.26231	4.06448	0.805228	3.17551	1.919	0.027492
Gm13043	1.76383	3.68104	4.9464	1.76383	3.1745	1.91889	0.0274988
Tmem9b	0.805228	2.07059	3.33594	0.805228	3.17189	1.91639	0.0276579
Cfp	-3.56601	-2.18562	-0.843572	-0.843572	-3.16605	-1.91584	0.0276925
Alox5	1.18867	2.79913	4.06448	1.18867	3.16759	1.91584	0.0276925
Qars	-3.2976	-1.9939	-0.72854	-0.72854	-3.16721	-1.91584	0.0276925
Tk2	0.843572	2.339	3.9878	0.843572	3.16597	1.91584	0.0276925
Mboat1	0.72854	1.95555	3.25926	0.72854	3.16907	1.91584	0.0276925
Trim6	-2.83747	-1.72549	-0.690195	-0.690195	-3.16697	-1.91584	0.0276925
Ddb2	-3.6427	-2.26231	-0.958605	-0.958605	-3.16121	-1.91008	0.0280613
Wsb2	0.690195	1.87887	3.18257	0.690195	3.15797	1.9066	0.0282861
Pign	0.575163	1.57211	2.53072	0.575163	3.15664	1.90599	0.028326
Ralgps2	0.690195	1.87887	3.10588	0.690195	3.15453	1.90555	0.0283546
Osbpl3	0.651851	1.87887	3.10588	0.651851	3.15498	1.90555	0.0283546
Mboat2	0.72854	2.10893	3.41263	0.72854	3.15143	1.90496	0.0283927
Gm6351	1.53377	4.02614	5.40653	1.53377	3.15225	1.90496	0.0283927
RP24-270A10.5	0.766884	2.14727	3.48932	0.766884	3.15307	1.90496	0.0283927
Lrp12	0.958605	2.37734	3.87276	0.958605	3.14785	1.90094	0.0286549
Sparc	0.613507	1.68714	2.76078	0.613507	3.14536	1.89857	0.0288108
Shb	0.72854	2.03224	3.2976	0.72854	3.14423	1.8982	0.0288348
Pard6g	0.651851	1.84052	3.14422	0.651851	3.14075	1.89432	0.029091
Sall1	-2.91416	-1.80218	-0.690195	-0.690195	-3.13874	-1.89265	0.0292024
Fam46a	0.881916	2.30065	3.71939	0.881916	3.13261	1.88479	0.0297294
Ciapin1	-2.72244	-1.6488	-0.651851	-0.651851	-3.13165	-1.88467	0.029737
Fam118a	-2.9525	-1.76383	-0.651851	-0.651851	-3.12974	-1.88314	0.0298408
Gm7336	-5.32984	-3.2976	-1.22701	-1.22701	-3.12374	-1.87809	0.0301841
Gm10359	-5.32984	-3.2976	-1.22701	-1.22701	-3.12374	-1.87809	0.0301841
Gm12671	-5.32984	-3.2976	-1.22701	-1.22701	-3.12374	-1.87809	0.0301841
Gm10720	0.651851	1.91721	3.06754	0.651851	3.11985	1.87358	0.0304943
Cdc6	-3.2976	-2.03224	-0.766884	-0.766884	-3.11703	-1.87119	0.0306592
Pcsk9	1.22701	3.10588	4.25621	1.22701	3.11652	1.87119	0.0306592
Unk	0.690195	2.07059	3.60435	0.690195	3.10907	1.86649	0.0309861
Cdh6	1.9939	3.75773	4.98474	1.9939	3.11029	1.86649	0.0309861
Htatip2	0.575163	1.68714	2.79913	0.575163	3.11038	1.86649	0.0309861
Fam83h	0.805228	2.14727	3.45098	0.805228	3.10945	1.86649	0.0309861
Gm3052	0.575163	1.61046	2.60741	0.575163	3.11114	1.86649	0.0309861
Fyn	0.613507	1.72549	2.79913	0.613507	3.10002	1.85471	0.0318185
Pus10	-2.99085	-1.76383	-0.651851	-0.651851	-3.09951	-1.85471	0.0318185
Ago3	0.613507	1.80218	2.9525	0.613507	3.09379	1.84868	0.0322523
Emp3	0.72854	2.03224	3.41263	0.72854	3.09438	1.84868	0.0322523
Thrsp	-3.60435	-2.56906	-0.958605	-0.958605	-3.09203	-1.84732	0.0323507
Inpp1	0.920261	2.45403	3.94945	0.920261	3.08796	1.84247	0.0327033
Cdh12	1.3037	3.2976	4.48627	1.3037	3.08116	1.8339	0.0333347
H2-K1	0.690195	1.87887	3.10588	0.690195	3.08058	1.8339	0.0333347
Rassf1	0.651851	1.84052	3.14422	0.651851	3.07415	1.82732	0.0338257
Aim1	1.07364	2.64575	3.75773	1.07364	3.07494	1.82732	0.0338257
1700003M02Rik	-3.68104	-2.10893	-0.766884	-0.766884	-3.07369	-1.82732	0.0338257
Gm6763	1.38039	3.83442	5.09978	1.38039	3.07065	1.824	0.0340763
Gdpgp1	-3.25926	-1.91721	-0.72854	-0.72854	-3.06617	-1.8185	0.0344935
Tmcc3	0.651851	1.91721	3.2976	0.651851	3.06034	1.81095	0.0350744
Dtx4	1.26536	3.45098	4.52461	1.26536	3.05744	1.81035	0.0351208
Tmem194	-3.48932	-2.10893	-0.766884	-0.766884	-3.05835	-1.81035	0.0351208
Gm20682	0.72854	2.14727	3.71939	0.72854	3.05802	1.81035	0.0351208
Nupr1	0.613507	1.84052	3.02919	0.613507	3.05468	1.80743	0.0353475
Rps6-ps4	-3.25926	-2.03224	-0.805228	-0.805228	-3.04838	-1.79913	0.0359987
Set	-2.26231	-1.45708	-0.536819	-0.536819	-3.0474	-1.7989	0.0360171
Setd7	0.536819	1.6488	2.76078	0.536819	3.04602	1.79807	0.0360826
RP24-355N14.3	0.536819	1.57211	2.64575	0.536819	3.04182	1.79294	0.0364909
Ap4s1	0.536819	1.57211	2.60741	0.536819	3.03892	1.78988	0.0367368
Deptor	0.575163	1.68714	2.79913	0.575163	3.03815	1.78988	0.0367368
Fkbp10	0.690195	2.10893	3.71939	0.690195	3.03105	1.78281	0.0373082
Tnfaip1	-2.99085	-1.76383	-0.613507	-0.613507	-3.03155	-1.78281	0.0373082
Parp1	-2.79913	-1.68714	-0.613507	-0.613507	-3.03158	-1.78281	0.0373082
Trappc1	-2.79913	-1.6488	-0.613507	-0.613507	-3.02647	-1.7771	0.0377757
Eif4e2	-2.76078	-1.68714	-0.613507	-0.613507	-3.02378	-1.77424	0.0380116
Vhl	0.651851	1.87887	3.14422	0.651851	3.02087	1.77187	0.0382084
Magi2	1.03529	2.76078	4.21786	1.03529	3.0206	1.77187	0.0382084
Med1	0.536819	1.57211	2.60741	0.536819	3.01777	1.76879	0.0384642
Nup62	-2.9525	-1.72549	-0.613507	-0.613507	-3.01572	-1.7669	0.0386225
Nktr	0.536819	1.61046	2.64575	0.536819	3.01364	1.76496	0.038785
Fgfbp1	1.07364	2.60741	4.10283	1.07364	3.01267	1.76471	0.0388063
RP23-317L18.4	1.45708	3.06754	4.06448	1.45708	3.00763	1.75826	0.0393516
Meg3	0.651851	1.9939	3.22091	0.651851	3.00455	1.75478	0.0396487
Slc15a1	-3.33594	-1.95555	-0.690195	-0.690195	-3.00096	-1.75052	0.040014
Fos	0.651851	1.95555	3.18257	0.651851	2.99516	1.74289	0.0406767
Wipi2	0.575163	1.80218	2.9525	0.575163	2.99311	1.74099	0.040843
Nppb	0.690195	1.95555	3.25926	0.690195	2.98589	1.73116	0.0417112
Arhgef5	0.72854	2.14727	3.75773	0.72854	2.98439	1.73008	0.0418079
Alx1	0.881916	2.41568	3.75773	0.881916	2.98109	1.72625	0.0421515
Zswim7	0.498474	1.57211	2.68409	0.498474	2.97944	1.72492	0.0422712
Vwa5a	0.575163	1.72549	3.02919	0.575163	2.97743	1.72305	0.0424398
Trh	-3.06754	-1.80218	-0.613507	-0.613507	-2.9762	-1.72238	0.0425003
Ppp4r4	0.958605	2.64575	3.9878	0.958605	2.97378	1.7209	0.0426344
Mtch1	0.498474	1.53377	2.60741	0.498474	2.97321	1.7209	0.0426344
Junb	0.575163	1.80218	3.10588	0.575163	2.97289	1.7209	0.0426344
Ghr	0.613507	1.91721	3.2976	0.613507	2.97206	1.72083	0.0426407
Mmp24	1.22701	2.9525	4.33289	1.22701	2.97024	1.71923	0.0427859
Dkkl1	0.651851	1.91721	3.75773	0.651851	2.96805	1.71708	0.0429823
Nr5a2	-3.02919	-1.72549	-0.575163	-0.575163	-2.96625	-1.7155	0.043127
Cers6	0.498474	1.53377	2.56906	0.498474	2.96449	1.71518	0.0431558
Phldb1	0.575163	1.68714	2.87581	0.575163	2.96503	1.71518	0.0431558
Gm21312	1.03529	3.18257	4.40958	1.03529	2.96235	1.71425	0.0432413
Gm20765	1.03529	3.18257	4.40958	1.03529	2.96235	1.71425	0.0432413
Fosl2	0.651851	1.91721	3.87276	0.651851	2.95858	1.70966	0.0436643
Trmt61b	0.690195	2.10893	3.45098	0.690195	2.95678	1.70807	0.0438115
Stard3nl	-2.72244	-1.61046	-0.575163	-0.575163	-2.95056	-1.70371	0.0442177
Ifngr1	0.651851	1.91721	3.18257	0.651851	2.95243	1.70371	0.0442177
Poc1a	-3.10588	-1.84052	-0.613507	-0.613507	-2.95069	-1.70371	0.0442177
Nxph1	1.3037	3.14422	4.21786	1.3037	2.95068	1.70371	0.0442177
Lifr	0.575163	1.76383	3.02919	0.575163	2.95012	1.70371	0.0442177
Nfkb1	0.766884	2.339	3.79608	0.766884	2.94936	1.70371	0.044218
Cdk6	0.46013	1.49542	2.53072	0.46013	2.94764	1.70222	0.0443567
RP23-171A13.10	-3.18257	-1.87887	-0.613507	-0.613507	-2.94647	-1.70158	0.0444167
Insig2	0.536819	1.68714	2.83747	0.536819	2.94418	1.69948	0.044614
Pou2f1	-2.9525	-1.68714	-0.575163	-0.575163	-2.94297	-1.69948	0.044614
Ppp1r15a	0.575163	1.80218	2.99085	0.575163	2.94285	1.69948	0.044614
Msx1	0.843572	2.37734	3.9878	0.843572	2.94087	1.69759	0.0447922
Pgam1	-2.60741	-1.53377	-0.536819	-0.536819	-2.93973	-1.69704	0.0448447
Gm13034	0.498474	1.61046	2.76078	0.498474	2.93901	1.69704	0.0448447
Optn	0.536819	1.72549	2.91416	0.536819	2.93691	1.69496	0.0450419
Ubtd1	0.613507	1.95555	3.52767	0.613507	2.93438	1.69222	0.0453019
Slc17a9	-3.06754	-1.80218	-0.613507	-0.613507	-2.93295	-1.69148	0.0453722
Grpel2	0.498474	1.57211	2.64575	0.498474	2.93242	1.69148	0.0453722
Sik1	-3.18257	-1.87887	-0.613507	-0.613507	-2.93132	-1.69093	0.0454254
Itga3	0.575163	1.84052	3.18257	0.575163	2.92484	1.68211	0.0462736
Ccrn4l	0.498474	1.57211	2.72244	0.498474	2.92351	1.68121	0.0463611
Oxct1	0.498474	1.61046	2.76078	0.498474	2.92007	1.67706	0.0467657
Nlrc4	0.498474	1.57211	2.68409	0.498474	2.91481	1.67009	0.0474504
Mcl1	0.46013	1.45708	2.45403	0.46013	2.91394	1.66989	0.0474708
Prdx6	-2.79913	-1.68714	-0.575163	-0.575163	-2.91238	-1.66867	0.0475913
Ak4	-3.02919	-1.76383	-0.575163	-0.575163	-2.91169	-1.66867	0.0475913
Aard	0.536819	1.72549	2.9525	0.536819	2.90823	1.66448	0.0480087
Lrp10	0.536819	1.68714	2.83747	0.536819	2.90302	1.66423	0.0480335
St8sia2	0.766884	2.339	3.83442	0.766884	2.90431	1.66423	0.0480335
Slco5a1	0.613507	1.87887	3.14422	0.613507	2.90616	1.66423	0.0480335
Slc27a2	0.536819	1.76383	2.99085	0.536819	2.90319	1.66423	0.0480335
Pars2	-4.29455	-2.10893	-0.690195	-0.690195	-2.90385	-1.66423	0.0480335
Sort1	0.843572	2.41568	3.68104	0.843572	2.90406	1.66423	0.0480335
Txnrd2	0.575163	1.87887	3.18257	0.575163	2.90316	1.66423	0.0480335
Kdm7a	0.498474	1.61046	2.76078	0.498474	2.90089	1.66206	0.0482503
1110057K04Rik	-2.79913	-1.6488	-0.536819	-0.536819	-2.89918	-1.66163	0.0482937
Slc9a6	0.613507	1.95555	3.45098	0.613507	2.89984	1.66163	0.0482937
Phlda1	0.498474	1.57211	2.64575	0.498474	2.89763	1.66084	0.0483726
Atpaf1	-2.99085	-1.72549	-0.575163	-0.575163	-2.8971	-1.66084	0.0483726
Gm14833	-4.06448	-2.91416	-1.18867	-1.18867	-2.89654	-1.66084	0.0483726
Irs2	0.536819	1.72549	3.02919	0.536819	2.89427	1.66024	0.0484334
Tgfb2	0.958605	2.22396	3.79608	0.958605	2.8933	1.66024	0.0484334
Tax1bp3	0.498474	1.57211	2.64575	0.498474	2.8938	1.66024	0.0484334
Skp2	-2.9525	-1.57211	-0.498474	-0.498474	-2.89262	-1.66024	0.0484334
BC061212	1.26536	4.75468	6.63355	1.26536	2.89427	1.66024	0.0484334
Tmem30b	0.996949	2.72244	4.02614	0.996949	2.88747	1.65362	0.0491022
C330006A16Rik	0.498474	1.68714	2.83747	0.498474	2.88691	1.65362	0.0491022
Atg16l2	0.498474	1.68714	3.10588	0.498474	2.88339	1.64929	0.0495441
Herpud1	0.575163	1.84052	3.06754	0.575163	2.88009	1.6485	0.0496253
Gm6763	0.996949	3.14422	4.37124	0.996949	2.8803	1.6485	0.0496253
Gm21304	0.996949	3.14422	4.37124	0.996949	2.8803	1.6485	0.0496253
Gm8764	0.996949	3.14422	4.37124	0.996949	2.8803	1.6485	0.0496253
Tti1	-3.71939	-2.22396	-0.805228	-0.805228	-2.87661	-1.64422	0.0500657
Cebpg	0.498474	1.72549	2.9525	0.498474	2.8729	1.63957	0.050547
Zfp707	0.575163	1.91721	3.33594	0.575163	2.86941	1.63526	0.0509969
Msx2	0.498474	1.6488	2.76078	0.498474	2.8664	1.63413	0.0511158
Samd4	0.690195	2.10893	3.52767	0.690195	2.86455	1.63413	0.0511158
Hbegf	0.536819	1.80218	3.06754	0.536819	2.86527	1.63413	0.0511158
Atf4	0.46013	1.49542	2.53072	0.46013	2.86559	1.63413	0.0511158
A730036I17Rik	-3.60435	-2.30065	-0.72854	-0.72854	-2.86529	-1.63413	0.0511158
Itpripl2	0.575163	1.76383	2.9525	0.575163	2.86456	1.63413	0.0511158
Cc2d1b	0.498474	1.6488	2.83747	0.498474	2.86381	1.63404	0.0511254
Prrg4	0.46013	1.61046	2.76078	0.46013	2.85273	1.61802	0.0528288
Rpl15-ps3	-2.91416	-1.6488	-0.536819	-0.536819	-2.85081	-1.61612	0.0530343
Shisa5	0.498474	1.6488	2.87581	0.498474	2.848	1.61283	0.0533905
Jak2	0.498474	1.6488	2.76078	0.498474	2.84672	1.6119	0.0534921
Ahcyl1	0.46013	1.53377	2.64575	0.46013	2.84588	1.61166	0.0535183
Sh3kbp1	0.536819	1.80218	3.02919	0.536819	2.84371	1.60934	0.0537711
Arl14ep	0.46013	1.57211	2.76078	0.46013	2.83534	1.59746	0.0550819
Srxn1	0.498474	1.76383	3.06754	0.498474	2.83265	1.59433	0.0554309
Eif1b	0.536819	1.80218	3.02919	0.536819	2.83091	1.59347	0.0555275
Kcnab1	0.651851	2.10893	3.52767	0.651851	2.83074	1.59347	0.0555275
Wls	0.498474	1.68714	2.79913	0.498474	2.82774	1.59091	0.0558152
Slc7a6	-2.79913	-1.6488	-0.498474	-0.498474	-2.82839	-1.59091	0.0558152
Gm16522	1.26536	4.37124	6.2501	1.26536	2.82693	1.59068	0.055841
Mcrs1	0.421786	1.53377	2.64575	0.421786	2.82365	1.5887	0.0560637
Gcc2	0.421786	1.49542	2.53072	0.421786	2.82406	1.5887	0.0560637
S100a10	0.421786	1.45708	2.45403	0.421786	2.82453	1.5887	0.0560637
Ubxn2a	0.421786	1.41874	2.41568	0.421786	2.81779	1.58066	0.056978
L3mbtl2	-2.76078	-1.57211	-0.498474	-0.498474	-2.81558	-1.57916	0.0571492
Tmem248	-2.72244	-1.61046	-0.498474	-0.498474	-2.8155	-1.57916	0.0571492
Gm13040	2.53072	5.02309	6.5952	2.53072	2.81085	1.57299	0.057861
Mat2a	-2.53072	-1.49542	-0.46013	-0.46013	-2.80931	-1.57162	0.058019
Pcgf5	0.498474	1.72549	2.87581	0.498474	2.80635	1.56805	0.0584351
Smarca1	0.766884	2.37734	3.91111	0.766884	2.80272	1.56343	0.058976
1700029P11Rik	0.46013	1.53377	2.60741	0.46013	2.80033	1.56075	0.0592917
Tcea3	-2.56906	-1.45708	-0.46013	-0.46013	-2.79748	-1.5604	0.0593325
Sumf2	-2.49237	-1.45708	-0.46013	-0.46013	-2.79749	-1.5604	0.0593325
Pdp2	-2.76078	-1.61046	-0.498474	-0.498474	-2.79909	-1.5604	0.0593325
Zfp280b	-3.02919	-1.68714	-0.498474	-0.498474	-2.79795	-1.5604	0.0593325
Zfp661	-3.60435	-2.53072	-0.766884	-0.766884	-2.79599	-1.5591	0.0594861
Slc5a6	-3.41263	-1.84052	-0.575163	-0.575163	-2.7937	-1.55738	0.0596901
Abhd5	0.536819	1.80218	2.9525	0.536819	2.79141	1.55738	0.0596901
2310007B03Rik	0.651851	2.26231	4.37124	0.651851	2.79103	1.55738	0.0596901
Gjb3	-2.64575	-1.49542	-0.46013	-0.46013	-2.79098	-1.55738	0.0596901
Flrt2	0.421786	1.57211	2.99085	0.421786	2.79232	1.55738	0.0596901
Rian	0.536819	1.87887	3.18257	0.536819	2.79328	1.55738	0.0596901
Tmc6	-2.91416	-1.68714	-0.536819	-0.536819	-2.78781	-1.55345	0.0601576
Laptm4b	0.498474	1.80218	3.02919	0.498474	2.78487	1.55045	0.0605167
Cbs	-4.48627	-2.07059	-0.651851	-0.651851	-2.78459	-1.55045	0.0605167
Camta1	0.46013	1.61046	2.72244	0.46013	2.78278	1.54864	0.0607337
Nup107	-2.72244	-1.53377	-0.46013	-0.46013	-2.7787	-1.5433	0.0613794
Chmp1a	0.421786	1.61046	2.79913	0.421786	2.77789	1.54302	0.0614126
Smarcc1	-2.79913	-1.61046	-0.498474	-0.498474	-2.77701	-1.54265	0.0614574
Hus1	0.498474	1.80218	3.14422	0.498474	2.77342	1.53907	0.0618941
Ppp2r2c	-3.14422	-1.76383	-0.536819	-0.536819	-2.77369	-1.53907	0.0618941
Epb4.1l2	0.421786	1.49542	2.56906	0.421786	2.77012	1.53492	0.062402
Ttll12	-2.79913	-1.57211	-0.46013	-0.46013	-2.7691	-1.53432	0.062476
Prmt5	-2.60741	-1.53377	-0.46013	-0.46013	-2.76612	-1.53146	0.0628276
Tubb2a	0.46013	1.72549	2.99085	0.46013	2.766	1.53146	0.0628276
RP23-87D8.2	0.536819	1.87887	3.22091	0.536819	2.76377	1.52898	0.0631342
Kpna2	-3.33594	-1.95555	-0.575163	-0.575163	-2.76077	-1.52528	0.0635945
Creb3l2	0.46013	1.6488	2.83747	0.46013	2.75933	1.52402	0.0637513
Zfp873	0.498474	1.87887	3.22091	0.498474	2.75852	1.52374	0.0637867
Akr1b8	0.46013	1.72549	3.02919	0.46013	2.75636	1.52234	0.063962
Zfp119b	0.421786	1.53377	2.68409	0.421786	2.7566	1.52234	0.063962
Gcat	-2.83747	-1.61046	-0.46013	-0.46013	-2.75491	-1.52125	0.0640989
Bbs7	0.996949	3.10588	4.29455	0.996949	2.7544	1.52125	0.0640989
Uqcrc1	-2.68409	-1.57211	-0.46013	-0.46013	-2.75135	-1.51979	0.0642814
Hmbs	-2.83747	-1.6488	-0.498474	-0.498474	-2.74991	-1.51979	0.0642814
Gja1	0.421786	1.61046	2.83747	0.421786	2.75277	1.51979	0.0642814
Mettl4	-2.9525	-1.61046	-0.46013	-0.46013	-2.75211	-1.51979	0.0642814
Gng5	-2.37734	-1.38039	-0.421786	-0.421786	-2.74972	-1.51979	0.0642814
BC080695	1.22701	3.60435	4.86971	1.22701	2.75055	1.51979	0.0642814
Med6	-2.45403	-1.41874	-0.421786	-0.421786	-2.74425	-1.5132	0.065114
Ryk	0.383442	1.41874	2.41568	0.383442	2.7443	1.5132	0.065114
Gm17131	0.383442	1.41874	2.45403	0.383442	2.74046	1.50825	0.0657456
Aig1	0.46013	1.6488	2.79913	0.46013	2.73774	1.50495	0.0661687
Mcm8	-3.14422	-1.80218	-0.498474	-0.498474	-2.737	-1.50477	0.0661917
Cttnbp2nl	0.498474	1.68714	2.87581	0.498474	2.73406	1.50114	0.06666
Avpi1	0.383442	1.41874	2.45403	0.383442	2.73285	1.5002	0.0667811
Ppfia1	0.421786	1.57211	2.60741	0.421786	2.73035	1.49725	0.0671638
Nme6	-2.87581	-1.53377	-0.46013	-0.46013	-2.72601	-1.49238	0.0677999
Rapgef2	0.383442	1.38039	2.41568	0.383442	2.72602	1.49238	0.0677999
Slmo1	0.920261	2.87581	4.10283	0.920261	2.72458	1.4911	0.0679679
Tubg1	-2.53072	-1.45708	-0.421786	-0.421786	-2.72396	-1.49108	0.0679699
Tfcp2l1	-2.68409	-1.57211	-0.46013	-0.46013	-2.72065	-1.48686	0.0685263
Gm11218	-4.10283	-2.91416	-0.881916	-0.881916	-2.71681	-1.48179	0.0691975
Igf2bp1	-2.41568	-1.38039	-0.421786	-0.421786	-2.71171	-1.4778	0.0697304
1700123I01Rik	0.72854	2.56906	3.87276	0.72854	2.71232	1.4778	0.0697304
Pcsk6	-2.87581	-1.57211	-0.46013	-0.46013	-2.71077	-1.4778	0.0697304
Amotl2	0.421786	1.6488	2.83747	0.421786	2.71043	1.4778	0.0697304
Slc19a2	-2.83747	-1.61046	-0.46013	-0.46013	-2.71205	-1.4778	0.0697304
Cirh1a	-2.60741	-1.49542	-0.421786	-0.421786	-2.71046	-1.4778	0.0697304
Stard5	1.11198	2.91416	4.29455	1.11198	2.71001	1.4778	0.0697304
Pacs1	0.46013	1.68714	2.9525	0.46013	2.70845	1.47732	0.0697952
Agpat9	0.46013	1.87887	3.25926	0.46013	2.70789	1.47732	0.0697952
Cpsf3	-2.87581	-1.6488	-0.46013	-0.46013	-2.70873	-1.47732	0.0697952
Gm17644	0.345098	1.3037	2.26231	0.345098	2.70392	1.47202	0.0705079
Wwtr1	0.383442	1.49542	2.64575	0.383442	2.69967	1.46912	0.0708998
Plekha1	0.421786	1.53377	2.72244	0.421786	2.70101	1.46912	0.0708998
Fam172a	-3.48932	-1.91721	-0.536819	-0.536819	-2.69976	-1.46912	0.0708998
Gm13119	2.79913	5.59825	7.01699	2.79913	2.6999	1.46912	0.0708998
Esco2	-2.68409	-1.53377	-0.421786	-0.421786	-2.69888	-1.46882	0.0709405
Mon2	0.421786	1.61046	2.91416	0.421786	2.69681	1.4665	0.0712565
Tpd52l1	0.345098	1.38039	2.41568	0.345098	2.69552	1.46541	0.071405
Cnga4	0.613507	2.14727	4.17952	0.613507	2.69421	1.4643	0.0715565
Zscan4d	1.68714	5.09978	6.90195	1.68714	2.69319	1.46362	0.0716486
Golm1	-2.76078	-1.57211	-0.46013	-0.46013	-2.6911	-1.46221	0.0718419
Cyb5a	0.345098	1.34205	2.37734	0.345098	2.69113	1.46221	0.0718419
Pfas	-2.45403	-1.41874	-0.421786	-0.421786	-2.68505	-1.4539	0.0729864
Serping1	-3.14422	-1.72549	-0.498474	-0.498474	-2.68464	-1.4539	0.0729864
Golga1	0.345098	1.49542	2.64575	0.345098	2.68296	1.45218	0.0732258
Ncoa7	0.383442	1.53377	2.72244	0.383442	2.68227	1.45202	0.0732476
Bid	0.46013	1.68714	2.91416	0.46013	2.68051	1.45056	0.0734513
Rela	0.345098	1.41874	2.56906	0.345098	2.68016	1.45056	0.0734513
Atxn7	0.421786	1.68714	2.91416	0.421786	2.67856	1.44896	0.0736739
Abcg2	0.421786	1.57211	2.72244	0.421786	2.67797	1.44896	0.0736741
Tex19.1	0.421786	1.61046	2.83747	0.421786	2.67583	1.44652	0.0740163
Marcks	0.345098	1.38039	2.45403	0.345098	2.67502	1.44616	0.0740664
Usp53	0.46013	1.72549	2.91416	0.46013	2.67237	1.44462	0.0742827
Zfp597	0.46013	1.80218	3.33594	0.46013	2.67267	1.44462	0.0742827
Gm13140	0.421786	1.68714	2.87581	0.421786	2.67229	1.44462	0.0742827
Ccdc124	0.345098	1.41874	2.49237	0.345098	2.66884	1.4407	0.0748341
Hipk3	0.383442	1.57211	2.76078	0.383442	2.66864	1.4407	0.0748341
Gm4307	1.9939	4.37124	5.67494	1.9939	2.66741	1.43967	0.0749805
Adrb3	-2.68409	-1.41874	-0.383442	-0.383442	-2.66532	-1.43729	0.0753181
Ttll3	-3.45098	-1.68714	-0.46013	-0.46013	-2.66413	-1.43633	0.0754542
S100a16	0.498474	1.91721	3.22091	0.498474	2.6633	1.43593	0.0755109
Kif21a	0.46013	1.76383	3.14422	0.46013	2.66243	1.43547	0.0755766
Gm4302	0.843572	2.91416	4.10283	0.843572	2.65921	1.4313	0.0761725
Kif3a	0.383442	1.57211	2.68409	0.383442	2.65469	1.4287	0.0765448
Naa40	-2.79913	-1.57211	-0.421786	-0.421786	-2.65563	-1.4287	0.0765448
Ctdsp1	0.345098	1.45708	2.60741	0.345098	2.65545	1.4287	0.0765448
Cbx7	0.383442	1.61046	2.76078	0.383442	2.65613	1.4287	0.0765448
Etnk2	-3.48932	-1.91721	-0.536819	-0.536819	-2.65478	-1.4287	0.0765448
BC023829	0.613507	2.26231	3.79608	0.613507	2.65266	1.42731	0.0767453
Sp5	0.421786	1.72549	3.06754	0.421786	2.6528	1.42731	0.0767453
Ccdc50	0.345098	1.49542	2.60741	0.345098	2.64964	1.42428	0.0771829
Tuba3b	0.766884	3.2976	4.40958	0.766884	2.6496	1.42428	0.0771829
Gm9747	0.843572	3.14422	4.33289	0.843572	2.64808	1.42357	0.0772849
Nhsl1	0.383442	1.49542	2.56906	0.383442	2.64802	1.42357	0.0772849
2200002D01Rik	0.306754	1.3037	2.339	0.306754	2.64574	1.42088	0.0776755
Pxn	0.345098	1.45708	2.72244	0.345098	2.64026	1.41312	0.0788107
Usp25	0.421786	1.84052	3.33594	0.421786	2.63934	1.41256	0.0788924
Arhgdib	0.383442	1.61046	2.72244	0.383442	2.63724	1.41013	0.0792501
Nfix	0.421786	1.72549	2.9525	0.421786	2.63391	1.40664	0.0797669
Gm26543	0.306754	1.26536	2.26231	0.306754	2.63444	1.40664	0.0797669
Cyb561	0.46013	1.76383	3.06754	0.46013	2.6312	1.40592	0.0798738
Nbas	0.383442	1.6488	2.99085	0.383442	2.63219	1.40592	0.0798738
Kif16b	0.46013	1.91721	3.45098	0.46013	2.63156	1.40592	0.0798738
Prdm14	-3.10588	-1.72549	-0.46013	-0.46013	-2.63257	-1.40592	0.0798738
Mbnl1	0.345098	1.45708	2.60741	0.345098	2.62959	1.40426	0.0801205
Dnajc5	0.345098	1.41874	2.45403	0.345098	2.62564	1.40011	0.0807403
Asf1b	-2.76078	-1.57211	-0.421786	-0.421786	-2.62529	-1.40011	0.0807403
Dffb	0.498474	2.03224	3.41263	0.498474	2.62603	1.40011	0.0807403
Setdb1	-2.64575	-1.53377	-0.421786	-0.421786	-2.62462	-1.39994	0.0807663
Reep1	-3.41263	-1.87887	-0.46013	-0.46013	-2.62167	-1.39615	0.0813352
Tspan32	0.383442	1.72549	2.91416	0.383442	2.62078	1.39562	0.0814149
Ubac2	0.345098	1.45708	2.56906	0.345098	2.61872	1.39536	0.0814536
Tnfaip8l1	0.46013	1.80218	3.68104	0.46013	2.61839	1.39536	0.0814536
Plk-ps1	1.38039	3.18257	4.33289	1.38039	2.61974	1.39536	0.0814536
RP23-474B13.2	-3.71939	-2.30065	-0.651851	-0.651851	-2.61888	-1.39536	0.0814536
Dcaf15	-2.83747	-1.53377	-0.383442	-0.383442	-2.61725	-1.3953	0.0814628
Fam171b	0.46013	1.9939	3.48932	0.46013	2.61777	1.3953	0.0814628
Smarca2	0.383442	1.57211	2.72244	0.383442	2.61663	1.39519	0.0814795
Gm26905	0.306754	1.38039	2.45403	0.306754	2.61589	1.3949	0.0815228
Soat1	0.345098	1.49542	2.64575	0.345098	2.61274	1.39215	0.0819378
Iars	-2.76078	-1.53377	-0.383442	-0.383442	-2.61356	-1.39215	0.0819378
Sft2d2	0.46013	1.84052	3.22091	0.46013	2.61251	1.39215	0.0819378
Mep1b	-3.37429	-1.72549	-0.536819	-0.536819	-2.61147	-1.39211	0.0819445
Chek2	-2.64575	-1.49542	-0.383442	-0.383442	-2.61139	-1.39211	0.0819445
Gpt2	0.383442	1.57211	2.79913	0.383442	2.61011	1.39161	0.0820196
Prss23	0.651851	2.45403	3.9878	0.651851	2.60995	1.39161	0.0820196
Fbxo6	0.345098	1.53377	2.64575	0.345098	2.60944	1.39161	0.0820196
Otub2	0.920261	2.83747	4.56296	0.920261	2.60144	1.38489	0.0830429
Mpi	-2.79913	-1.49542	-0.383442	-0.383442	-2.60095	-1.38489	0.0830429
2810474O19Rik	0.306754	1.38039	2.49237	0.306754	2.60201	1.38489	0.0830429
Samd9l	0.498474	1.9939	3.33594	0.498474	2.60092	1.38489	0.0830429
Usp17lc	0.920261	3.6427	5.02309	0.920261	2.60219	1.38489	0.0830429
Usp17lb	2.18562	4.86971	6.86361	2.18562	2.60284	1.38489	0.0830429
Tmem189	0.383442	1.61046	2.79913	0.383442	2.60105	1.38489	0.0830429
Gm10678	1.87887	4.29455	5.6366	1.87887	2.60085	1.38489	0.0830429
Me1	0.345098	1.49542	2.64575	0.345098	2.59992	1.38427	0.0831375
Tor2a	0.383442	1.6488	2.9525	0.383442	2.59812	1.38313	0.0833132
Hat1	-2.45403	-1.38039	-0.345098	-0.345098	-2.59839	-1.38313	0.0833132
Bbs2	0.383442	1.6488	2.9525	0.383442	2.59703	1.38224	0.0834485
Mthfd2	0.345098	1.45708	2.53072	0.345098	2.59565	1.38119	0.083611
Nphp3	-3.37429	-1.72549	-0.421786	-0.421786	-2.59436	-1.38119	0.083611
Zfp30	0.498474	2.07059	3.68104	0.498474	2.59422	1.38119	0.083611
2700089E24Rik	0.306754	1.26536	2.30065	0.306754	2.59449	1.38119	0.083611
Fam114a1	0.421786	1.76383	3.06754	0.421786	2.59352	1.38093	0.0836505
Ick	0.46013	1.80218	3.02919	0.46013	2.59235	1.37992	0.083806
Acadl	0.306754	1.38039	2.49237	0.306754	2.58689	1.37508	0.0845537
Anxa5	0.345098	1.57211	2.83747	0.345098	2.58672	1.37508	0.0845537
Ptgr1	0.421786	1.72549	2.91416	0.421786	2.58621	1.37508	0.0845537
Gbp5	0.421786	1.76383	3.18257	0.421786	2.58643	1.37508	0.0845537
Zbtb45	-2.53072	-1.41874	-0.345098	-0.345098	-2.58629	-1.37508	0.0845537
Pramef25	1.11198	3.71939	5.17647	1.11198	2.58611	1.37508	0.0845537
Plod2	0.345098	1.45708	2.53072	0.345098	2.5854	1.37479	0.0845977
Atg3	0.306754	1.41874	2.64575	0.306754	2.58261	1.37288	0.0848955
Triobp	0.345098	1.45708	2.56906	0.345098	2.5832	1.37288	0.0848955
Mapk1ip1	0.383442	1.72549	3.14422	0.383442	2.58261	1.37288	0.0848955
Gcnt4	0.498474	1.91721	3.25926	0.498474	2.58164	1.37217	0.0850047
Arf2	0.421786	1.68714	3.02919	0.421786	2.57651	1.36489	0.0861443
Abhd16a	0.345098	1.61046	2.83747	0.345098	2.57506	1.36371	0.0863294
Plcl2	0.575163	2.22396	3.56601	0.575163	2.57472	1.36371	0.0863294
Birc5	-2.60741	-1.45708	-0.345098	-0.345098	-2.57231	-1.36071	0.0868025
Tmem134	0.268409	1.3037	2.30065	0.268409	2.57176	1.36068	0.0868072
Slc25a5	-2.339	-1.34205	-0.345098	-0.345098	-2.5704	-1.36029	0.0868693
Zbp1	0.345098	1.45708	2.68409	0.345098	2.57075	1.36029	0.0868693
Micu3	0.421786	1.80218	3.18257	0.421786	2.56995	1.36029	0.0868693
RP24-217M2.1	0.306754	1.41874	2.56906	0.306754	2.56931	1.36011	0.0868981
Atl2	0.345098	1.57211	2.76078	0.345098	2.56456	1.35359	0.0879333
Gm4312	0.651851	2.49237	3.71939	0.651851	2.56417	1.35359	0.0879333
Siah2	0.383442	1.80218	3.45098	0.383442	2.5621	1.35113	0.0883263
Grina	0.345098	1.57211	2.76078	0.345098	2.55984	1.34944	0.088598
Arhgef26	0.383442	1.68714	3.14422	0.383442	2.5603	1.34944	0.088598
2010012O05Rik	0.306754	1.49542	2.60741	0.306754	2.55948	1.34944	0.088598
Txnrd1	0.306754	1.34205	2.37734	0.306754	2.55811	1.34823	0.0887923
Pcmtd1	0.306754	1.34205	2.37734	0.306754	2.55768	1.34823	0.0887923
St13	-2.339	-1.34205	-0.345098	-0.345098	-2.55478	-1.34741	0.0889237
Syce1	0.383442	1.76383	3.10588	0.383442	2.5546	1.34741	0.0889237
Caps2	0.306754	1.34205	2.37734	0.306754	2.55466	1.34741	0.0889237
Ermp1	0.345098	1.61046	2.76078	0.345098	2.55503	1.34741	0.0889237
Yam1	0.230065	1.11198	1.80218	0.230065	2.55514	1.34741	0.0889237
Serp1	0.306754	1.41874	2.53072	0.306754	2.54578	1.3356	0.0908398
Letmd1	-2.64575	-1.41874	-0.345098	-0.345098	-2.54637	-1.3356	0.0908398
Bcas3	0.306754	1.38039	2.53072	0.306754	2.54563	1.3356	0.0908398
Rhod	0.383442	1.76383	2.99085	0.383442	2.54294	1.33213	0.0914085
Lmna	0.306754	1.38039	2.45403	0.306754	2.54181	1.33116	0.0915689
Gm16429	0.575163	3.06754	4.83137	0.575163	2.54038	1.32969	0.09181
Csrp1	0.306754	1.49542	2.72244	0.306754	2.53873	1.32787	0.0921111
Soga1	0.345098	1.80218	3.22091	0.345098	2.5377	1.32704	0.092248
Mtmr12	-2.83747	-1.57211	-0.383442	-0.383442	-2.53706	-1.32684	0.0922813
Pea15a	0.306754	1.57211	2.9525	0.306754	2.53598	1.32663	0.0923156
Slc7a3	0.345098	1.6488	2.99085	0.345098	2.5351	1.32663	0.0923156
Gm5699	0.766884	3.02919	4.56296	0.766884	2.53518	1.32663	0.0923156
Gm15459	-2.30065	-1.3037	-0.306754	-0.306754	-2.5349	-1.32663	0.0923156
Arid3b	-3.02919	-1.6488	-0.383442	-0.383442	-2.53073	-1.32224	0.0930436
Pacsin3	0.345098	1.53377	2.83747	0.345098	2.53063	1.32224	0.0930436
Suox	0.421786	1.95555	3.48932	0.421786	2.53114	1.32224	0.0930436
Lats2	0.345098	1.49542	2.64575	0.345098	2.52629	1.31795	0.0937594
Tfb2m	-2.68409	-1.45708	-0.345098	-0.345098	-2.52518	-1.31795	0.0937594
Plin2	0.345098	1.57211	2.72244	0.345098	2.52623	1.31795	0.0937594
Slc25a33	0.383442	1.76383	3.22091	0.383442	2.52492	1.31795	0.0937594
Capn3	0.613507	2.45403	3.91111	0.613507	2.52515	1.31795	0.0937594
Zscan4b	0.958605	3.60435	5.36819	0.958605	2.52565	1.31795	0.0937594
Numb	0.306754	1.53377	2.68409	0.306754	2.5232	1.3176	0.0938192
Pag1	0.383442	1.76383	3.14422	0.383442	2.52351	1.3176	0.0938192
Rnf144b	0.345098	1.68714	3.25926	0.345098	2.52345	1.3176	0.0938192
Camk1d	0.268409	1.34205	2.37734	0.268409	2.52151	1.31572	0.094134
Brca2	-2.87581	-1.57211	-0.345098	-0.345098	-2.52102	-1.31572	0.094134
Trak1	-2.83747	-1.53377	-0.345098	-0.345098	-2.51975	-1.31448	0.0943422
Slc29a1	-2.79913	-1.57211	-0.345098	-0.345098	-2.51759	-1.31342	0.0945202
Dnajc1	0.268409	1.38039	2.45403	0.268409	2.51775	1.31342	0.0945202
RP24-429G21.5	0.345098	1.57211	2.76078	0.345098	2.51793	1.31342	0.0945202
Pcdhgb7	0.613507	2.30065	3.68104	0.613507	2.51697	1.31323	0.0945535
2010320M18Rik	0.306754	1.45708	2.64575	0.306754	2.51638	1.31307	0.0945795
Fam177a	0.268409	1.3037	2.37734	0.268409	2.51537	1.31225	0.0947181
Jarid2	-2.37734	-1.34205	-0.306754	-0.306754	-2.51437	-1.31145	0.0948526
Ttc8	0.421786	1.84052	3.2976	0.421786	2.51271	1.31143	0.0948568
Eif4g3	0.421786	1.84052	3.22091	0.421786	2.51141	1.31143	0.0948568
Dcun1d2	-3.48932	-1.84052	-0.421786	-0.421786	-2.51143	-1.31143	0.0948568
Lacc1	0.498474	2.10893	3.2976	0.498474	2.51184	1.31143	0.0948568
H2afj	0.268409	1.3037	2.339	0.268409	2.51209	1.31143	0.0948568
Gm10184	-3.18257	-1.72549	-0.383442	-0.383442	-2.51235	-1.31143	0.0948568
Slc13a2	0.383442	1.80218	3.02919	0.383442	2.50854	1.31075	0.0949705
Pigyl	0.268409	1.34205	2.37734	0.268409	2.5095	1.31075	0.0949705
Ifngr2	0.268409	1.34205	2.41568	0.268409	2.50984	1.31075	0.0949705
Ank2	0.268409	1.41874	2.60741	0.268409	2.50983	1.31075	0.0949705
Ubac1	-2.60741	-1.38039	-0.306754	-0.306754	-2.50902	-1.31075	0.0949705
Igsf23	0.306754	1.6488	3.02919	0.306754	2.50788	1.31048	0.0950173
Zfp51	0.345098	1.6488	2.91416	0.345098	2.50609	1.3086	0.0953344
Dcun1d4	-3.52767	-1.6488	-0.383442	-0.383442	-2.50573	-1.3086	0.0953344
Cd109	0.345098	1.72549	2.99085	0.345098	2.50433	1.30715	0.0955804
Zak	0.306754	1.49542	2.60741	0.306754	2.50256	1.3051	0.0959294
Actr8	0.306754	1.57211	2.87581	0.306754	2.50105	1.30348	0.0962062
Dhrs7	0.268409	1.34205	2.41568	0.268409	2.49998	1.30255	0.0963647
Bdnf	0.383442	1.84052	3.45098	0.383442	2.49923	1.30212	0.0964373
Tfb1m	-2.9525	-1.45708	-0.345098	-0.345098	-2.49841	-1.30157	0.096531
Xkr8	-2.99085	-1.6488	-0.383442	-0.383442	-2.49589	-1.3014	0.0965603
Ptpdc1	0.575163	2.30065	3.60435	0.575163	2.49777	1.3014	0.0965603
Fam71f1	0.306754	1.57211	3.10588	0.306754	2.49541	1.3014	0.0965603
Mpp7	0.268409	1.45708	2.64575	0.268409	2.49721	1.3014	0.0965603
Zbtbd6	0.421786	1.95555	3.37429	0.421786	2.49681	1.3014	0.0965603
AF067061	0.46013	2.339	3.48932	0.46013	2.49555	1.3014	0.0965603
Taf6	-2.60741	-1.41874	-0.306754	-0.306754	-2.49442	-1.30059	0.0966987
Erap1	0.345098	1.68714	2.99085	0.345098	2.49214	1.30008	0.096787
Map3k1	-2.339	-1.3037	-0.306754	-0.306754	-2.49332	-1.30008	0.096787
Fam25c	0.230065	1.22701	2.22396	0.230065	2.49275	1.30008	0.096787
Btn2a2	0.536819	2.22396	3.9878	0.536819	2.49171	1.30008	0.096787
Arhgef12	0.268409	1.34205	2.45403	0.268409	2.49197	1.30008	0.096787
Rbm19	-2.83747	-1.49542	-0.306754	-0.306754	-2.49025	-1.29851	0.0970558
Gadd45b	0.268409	1.41874	2.49237	0.268409	2.48912	1.29747	0.0972348
Oxa1l	-2.64575	-1.41874	-0.306754	-0.306754	-2.48738	-1.29546	0.0975802
Rnf7	-2.26231	-1.26536	-0.306754	-0.306754	-2.4868	-1.29528	0.0976113
Adam22	0.383442	1.80218	3.25926	0.383442	2.48609	1.29492	0.0976737
Rnf135	-3.33594	-1.91721	-0.421786	-0.421786	-2.48463	-1.2941	0.0978162
4933427J07Rik	0.230065	1.22701	2.26231	0.230065	2.48503	1.2941	0.0978162
Dsp	0.345098	1.76383	3.25926	0.345098	2.48348	1.29377	0.0978727
RP23-204I16.3	0.345098	1.84052	3.33594	0.345098	2.48355	1.29377	0.0978727
BC003331	0.268409	1.34205	2.49237	0.268409	2.48197	1.29213	0.0981567
Sat1	0.345098	1.72549	3.18257	0.345098	2.48024	1.29192	0.0981919
Als2cl	0.345098	1.68714	2.9525	0.345098	2.48092	1.29192	0.0981919
Gm16201	0.383442	1.91721	3.6427	0.383442	2.47997	1.29192	0.0981919
1190002F15Rik	0.268409	1.34205	2.37734	0.268409	2.4804	1.29192	0.0981919
Zfp655	0.268409	1.45708	2.64575	0.268409	2.477	1.29092	0.0983658
Lrwd1	-2.68409	-1.41874	-0.306754	-0.306754	-2.47704	-1.29092	0.0983658
Zzz3	0.268409	1.34205	2.49237	0.268409	2.47756	1.29092	0.0983658
Lap3	-2.37734	-1.34205	-0.306754	-0.306754	-2.47715	-1.29092	0.0983658
Csgalnact2	0.306754	1.61046	2.91416	0.306754	2.4777	1.29092	0.0983658
Eif4e	-2.41568	-1.3037	-0.306754	-0.306754	-2.47342	-1.28738	0.0989806
Secisbp2l	0.268409	1.34205	2.41568	0.268409	2.4734	1.28738	0.0989806
Fam65a	0.306754	1.57211	2.91416	0.306754	2.47337	1.28738	0.0989806
Bola3	0.268409	1.38039	2.49237	0.268409	2.47069	1.28385	0.0995967
Mprip	0.306754	1.49542	2.64575	0.306754	2.4693	1.28238	0.0998549
