# Supplementary material for: The impact of microRNAs on transcriptional heterogeneity and gene co-expression across single embryonic stem cells
Source: Nat Commun. 2017 Jan 19;8:14126. doi: 10.1038/ncomms14126 (PMC5253645; doi:10.1038/ncomms14126)
Supplement: Supplementary Dataset 4 — Analysis of variance (ANOVA) for the identification of the source of transcriptional heterogeneity. For each gene set reported are the uncorrected p-value of ANOVA test (P); the corrected p-value for multiple hypothesis testing with Benjamini-Hochberg (FDR) and the condition (let-7c or Dgcr8-/-). [file ncomms14126-s4.xlsx]

## Sheet: Sheet 1
pathway	pval	FDR	condition
HALLMARK_MYC_TARGETS_V1	1.3745e-06	6.87251e-05	let-7c
HALLMARK_E2F_TARGETS	0.000148177	0.00370442	let-7c
HALLMARK_UV_RESPONSE_UP	0.000766231	0.0127705	let-7c
HALLMARK_ADIPOGENESIS	0.0010746	0.0134325	let-7c
HALLMARK_G2M_CHECKPOINT	0.00262873	0.0229886	let-7c
HALLMARK_OXIDATIVE_PHOSPHORYLATION	0.00275863	0.0229886	let-7c
HALLMARK_EPITHELIAL_MESENCHYMAL_TRANSITION	0.00341006	0.0243575	let-7c
HALLMARK_MTORC1_SIGNALING	0.00420942	0.0263089	let-7c
HALLMARK_ANDROGEN_RESPONSE	0.00477503	0.0265279	let-7c
HALLMARK_XENOBIOTIC_METABOLISM	0.00644989	0.0293199	let-7c
HALLMARK_GLYCOLYSIS	0.00680198	0.0293199	let-7c
HALLMARK_CHOLESTEROL_HOMEOSTASIS	0.00703678	0.0293199	let-7c
HALLMARK_REACTIVE_OXIGEN_SPECIES_PATHWAY	0.0116494	0.0448055	let-7c
HALLMARK_COMPLEMENT	0.0232027	0.082867	let-7c
HALLMARK_ESTROGEN_RESPONSE_EARLY	0.0262074	0.0873579	let-7c
HALLMARK_MYC_TARGETS_V2	0.0293945	0.0918577	let-7c
HALLMARK_FATTY_ACID_METABOLISM	0.0317797	0.0934698	let-7c
HALLMARK_PI3K_AKT_MTOR_SIGNALING	0.043948	0.115983	let-7c
HALLMARK_DNA_REPAIR	0.0440737	0.115983	let-7c
HALLMARK_INTERFERON_ALPHA_RESPONSE	0.0598233	0.147779	let-7c
HALLMARK_TNFA_SIGNALING_VIA_NFKB	0.0620671	0.147779	let-7c
HALLMARK_IL2_STAT5_SIGNALING	0.0672812	0.152912	let-7c
HALLMARK_ESTROGEN_RESPONSE_LATE	0.0748616	0.162743	let-7c
HALLMARK_UV_RESPONSE_DN	0.102786	0.214137	let-7c
HALLMARK_MITOTIC_SPINDLE	0.117281	0.234562	let-7c
HALLMARK_INFLAMMATORY_RESPONSE	0.152134	0.292565	let-7c
HALLMARK_COAGULATION	0.160172	0.296615	let-7c
HALLMARK_APICAL_JUNCTION	0.200657	0.358315	let-7c
HALLMARK_BILE_ACID_METABOLISM	0.268748	0.463359	let-7c
HALLMARK_MYOGENESIS	0.314391	0.523984	let-7c
HALLMARK_KRAS_SIGNALING_DN	0.338658	0.544422	let-7c
HALLMARK_HEME_METABOLISM	0.355291	0.544422	let-7c
HALLMARK_P53_PATHWAY	0.359319	0.544422	let-7c
HALLMARK_INTERFERON_GAMMA_RESPONSE	0.406087	0.597187	let-7c
HALLMARK_PROTEIN_SECRETION	0.426859	0.609799	let-7c
HALLMARK_HEDGEHOG_SIGNALING	0.502817	0.686998	let-7c
HALLMARK_KRAS_SIGNALING_UP	0.508379	0.686998	let-7c
HALLMARK_PEROXISOME	0.57784	0.743798	let-7c
HALLMARK_SPERMATOGENESIS	0.600306	0.743798	let-7c
HALLMARK_UNFOLDED_PROTEIN_RESPONSE	0.608716	0.743798	let-7c
HALLMARK_ANGIOGENESIS	0.634697	0.743798	let-7c
HALLMARK_PANCREAS_BETA_CELLS	0.650117	0.743798	let-7c
HALLMARK_TGF_BETA_SIGNALING	0.65597	0.743798	let-7c
HALLMARK_APICAL_SURFACE	0.678716	0.743798	let-7c
HALLMARK_ALLOGRAFT_REJECTION	0.681259	0.743798	let-7c
HALLMARK_APOPTOSIS	0.684294	0.743798	let-7c
HALLMARK_IL6_JAK_STAT3_SIGNALING	0.70833	0.753543	let-7c
HALLMARK_HYPOXIA	0.834393	0.86916	let-7c
HALLMARK_WNT_BETA_CATENIN_SIGNALING	0.872027	0.889824	let-7c
HALLMARK_NOTCH_SIGNALING	0.97682	0.97682	let-7c
HALLMARK_OXIDATIVE_PHOSPHORYLATION	0.000137455	0.00687276	Dgcr8-/-
HALLMARK_P53_PATHWAY	0.000319713	0.00799282	Dgcr8-/-
HALLMARK_ADIPOGENESIS	0.000998047	0.0166341	Dgcr8-/-
HALLMARK_APOPTOSIS	0.00317804	0.0397255	Dgcr8-/-
HALLMARK_IL2_STAT5_SIGNALING	0.0126854	0.099931	Dgcr8-/-
HALLMARK_UV_RESPONSE_UP	0.0134175	0.099931	Dgcr8-/-
HALLMARK_GLYCOLYSIS	0.0166241	0.099931	Dgcr8-/-
HALLMARK_COMPLEMENT	0.0168914	0.099931	Dgcr8-/-
HALLMARK_HEME_METABOLISM	0.0179876	0.099931	Dgcr8-/-
HALLMARK_PEROXISOME	0.0277489	0.138744	Dgcr8-/-
HALLMARK_PI3K_AKT_MTOR_SIGNALING	0.0312202	0.14191	Dgcr8-/-
HALLMARK_COAGULATION	0.0433281	0.180534	Dgcr8-/-
HALLMARK_HYPOXIA	0.0567834	0.206342	Dgcr8-/-
HALLMARK_APICAL_SURFACE	0.0577757	0.206342	Dgcr8-/-
HALLMARK_KRAS_SIGNALING_UP	0.0630732	0.209983	Dgcr8-/-
HALLMARK_APICAL_JUNCTION	0.0671945	0.209983	Dgcr8-/-
HALLMARK_FATTY_ACID_METABOLISM	0.0762852	0.211479	Dgcr8-/-
HALLMARK_IL6_JAK_STAT3_SIGNALING	0.080056	0.211479	Dgcr8-/-
HALLMARK_CHOLESTEROL_HOMEOSTASIS	0.0808227	0.211479	Dgcr8-/-
HALLMARK_TNFA_SIGNALING_VIA_NFKB	0.0845916	0.211479	Dgcr8-/-
HALLMARK_XENOBIOTIC_METABOLISM	0.0895691	0.21326	Dgcr8-/-
HALLMARK_MITOTIC_SPINDLE	0.106077	0.221998	Dgcr8-/-
HALLMARK_PANCREAS_BETA_CELLS	0.106224	0.221998	Dgcr8-/-
HALLMARK_REACTIVE_OXIGEN_SPECIES_PATHWAY	0.106559	0.221998	Dgcr8-/-
HALLMARK_G2M_CHECKPOINT	0.216351	0.430096	Dgcr8-/-
HALLMARK_ESTROGEN_RESPONSE_EARLY	0.22365	0.430096	Dgcr8-/-
HALLMARK_INTERFERON_GAMMA_RESPONSE	0.263029	0.487091	Dgcr8-/-
HALLMARK_BILE_ACID_METABOLISM	0.273842	0.489003	Dgcr8-/-
HALLMARK_E2F_TARGETS	0.317718	0.547789	Dgcr8-/-
HALLMARK_DNA_REPAIR	0.346729	0.560029	Dgcr8-/-
HALLMARK_UNFOLDED_PROTEIN_RESPONSE	0.347218	0.560029	Dgcr8-/-
HALLMARK_MYC_TARGETS_V2	0.380304	0.594226	Dgcr8-/-
HALLMARK_INTERFERON_ALPHA_RESPONSE	0.398309	0.603498	Dgcr8-/-
HALLMARK_ANDROGEN_RESPONSE	0.463941	0.682265	Dgcr8-/-
HALLMARK_ESTROGEN_RESPONSE_LATE	0.53209	0.744268	Dgcr8-/-
HALLMARK_EPITHELIAL_MESENCHYMAL_TRANSITION	0.535873	0.744268	Dgcr8-/-
HALLMARK_INFLAMMATORY_RESPONSE	0.559505	0.751727	Dgcr8-/-
HALLMARK_WNT_BETA_CATENIN_SIGNALING	0.571312	0.751727	Dgcr8-/-
HALLMARK_MTORC1_SIGNALING	0.58912	0.755282	Dgcr8-/-
HALLMARK_MYOGENESIS	0.63222	0.790275	Dgcr8-/-
HALLMARK_KRAS_SIGNALING_DN	0.709515	0.835645	Dgcr8-/-
HALLMARK_UV_RESPONSE_DN	0.729717	0.835645	Dgcr8-/-
HALLMARK_SPERMATOGENESIS	0.730564	0.835645	Dgcr8-/-
HALLMARK_NOTCH_SIGNALING	0.750226	0.835645	Dgcr8-/-
HALLMARK_PROTEIN_SECRETION	0.75208	0.835645	Dgcr8-/-
HALLMARK_MYC_TARGETS_V1	0.787998	0.856519	Dgcr8-/-
HALLMARK_ANGIOGENESIS	0.88756	0.920344	Dgcr8-/-
HALLMARK_HEDGEHOG_SIGNALING	0.898417	0.920344	Dgcr8-/-
HALLMARK_TGF_BETA_SIGNALING	0.901937	0.920344	Dgcr8-/-
HALLMARK_ALLOGRAFT_REJECTION	0.958119	0.958119	Dgcr8-/-
