# Supplementary material for: The impact of microRNAs on transcriptional heterogeneity and gene co-expression across single embryonic stem cells
Source: Nat Commun. 2017 Jan 19;8:14126. doi: 10.1038/ncomms14126 (PMC5253645; doi:10.1038/ncomms14126)
Supplement: Supplementary Dataset 5 — Predicted miRNA target genes. For each miRNA reported is the corresponding list of target genes. For each target gene reported are if it is included in the high confident set (Y or N); if its expression values fall in the 5th percentile of the expression entropy distribution (see Methods) and sources from which the gene is predicted to be a target of the corresponding miRNA. [file ncomms14126-s5.xlsx]

## Sheet: 1
miRNA	target	high confidence	Entropy value in the 5th percentile	Source
				miranda	targetscan	Melton et al.
mmu-miR-294	ENSMUSG00000038302	N	N	1	0	1
mmu-miR-294	ENSMUSG00000058755	N	Y	1	0	0
mmu-miR-294	ENSMUSG00000010721	Y	N	1	0	1
mmu-miR-294	ENSMUSG00000031357	N	N	1	1	1
mmu-miR-294	ENSMUSG00000048175	N	N	1	0	0
mmu-miR-294	ENSMUSG00000022124	N	N	1	1	1
mmu-miR-294	ENSMUSG00000002325	Y	N	1	1	1
mmu-miR-294	ENSMUSG00000035161	N	N	1	0	0
mmu-miR-294	ENSMUSG00000029863	Y	N	1	0	1
mmu-miR-294	ENSMUSG00000042473	N	Y	1	1	1
mmu-miR-294	ENSMUSG00000038793	N	N	1	1	0
mmu-miR-294	ENSMUSG00000000278	Y	N	1	0	1
mmu-miR-294	ENSMUSG00000035629	N	Y	1	1	1
mmu-miR-294	ENSMUSG00000024513	Y	N	1	0	1
mmu-miR-294	ENSMUSG00000039501	N	N	1	1	1
mmu-miR-294	ENSMUSG00000028278	N	N	1	0	1
mmu-miR-294	ENSMUSG00000035770	N	N	1	0	1
mmu-miR-294	ENSMUSG00000054823	N	N	1	0	1
mmu-miR-294	ENSMUSG00000024989	N	N	1	0	1
mmu-miR-294	ENSMUSG00000026728	Y	N	1	0	1
mmu-miR-294	ENSMUSG00000000078	N	N	1	0	1
mmu-miR-294	ENSMUSG00000044934	N	N	1	1	1
mmu-miR-294	ENSMUSG00000043467	N	N	1	1	1
mmu-miR-294	ENSMUSG00000046447	Y	Y	1	1	1
mmu-miR-294	ENSMUSG00000021756	N	N	1	0	1
mmu-miR-294	ENSMUSG00000039473	N	N	1	0	1
mmu-miR-294	ENSMUSG00000030168	N	N	1	0	0
mmu-miR-294	ENSMUSG00000056383	N	N	1	0	1
mmu-miR-294	ENSMUSG00000006920	Y	N	1	0	1
mmu-miR-294	ENSMUSG00000071064	N	N	1	1	1
mmu-miR-294	ENSMUSG00000070737	N	N	1	0	0
mmu-miR-294	ENSMUSG00000036617	N	N	1	0	0
mmu-miR-294	ENSMUSG00000054091	N	N	1	0	0
mmu-miR-294	ENSMUSG00000020717	Y	N	1	1	1
mmu-miR-294	ENSMUSG00000024283	N	N	1	0	1
mmu-miR-294	ENSMUSG00000020190	Y	N	1	1	1
mmu-miR-294	ENSMUSG00000029238	N	N	1	1	1
mmu-miR-294	ENSMUSG00000024997	N	N	1	0	1
mmu-miR-294	ENSMUSG00000069808	N	N	1	1	1
mmu-miR-294	ENSMUSG00000039697	N	N	1	1	1
mmu-miR-294	ENSMUSG00000027519	N	N	1	1	1
mmu-miR-294	ENSMUSG00000005371	N	N	1	1	1
mmu-miR-294	ENSMUSG00000029061	Y	Y	1	0	1
mmu-miR-294	ENSMUSG00000026781	N	N	1	1	1
mmu-miR-294	ENSMUSG00000035168	N	N	1	0	1
mmu-miR-294	ENSMUSG00000054099	Y	N	1	1	0
mmu-miR-294	ENSMUSG00000037697	N	N	1	1	1
mmu-miR-294	ENSMUSG00000025939	N	N	1	1	1
mmu-miR-294	ENSMUSG00000060477	N	N	1	0	1
mmu-miR-294	ENSMUSG00000050812	N	N	1	0	0
mmu-miR-294	ENSMUSG00000001630	N	N	1	1	1
mmu-miR-294	ENSMUSG00000020640	N	N	1	0	0
mmu-miR-294	ENSMUSG00000014498	N	N	1	0	1
mmu-miR-294	ENSMUSG00000029729	N	N	1	1	1
mmu-miR-294	ENSMUSG00000017760	Y	N	1	1	1
mmu-miR-294	ENSMUSG00000000282	N	N	1	0	0
mmu-miR-294	ENSMUSG00000052776	Y	N	1	1	0
mmu-miR-294	ENSMUSG00000072812	N	N	1	0	0
mmu-miR-294	ENSMUSG00000036932	N	N	1	0	1
mmu-miR-294	ENSMUSG00000045636	Y	N	1	1	1
mmu-miR-294	ENSMUSG00000046679	Y	N	1	1	1
mmu-miR-294	ENSMUSG00000000346	Y	N	1	1	1
mmu-miR-294	ENSMUSG00000059883	N	N	1	0	0
mmu-miR-294	ENSMUSG00000025702	N	N	1	1	0
mmu-miR-294	ENSMUSG00000023067	Y	N	1	1	1
mmu-miR-294	ENSMUSG00000029208	N	N	1	1	0
mmu-miR-294	ENSMUSG00000026821	N	Y	1	1	1
mmu-miR-294	ENSMUSG00000037287	N	N	1	1	1
mmu-miR-294	ENSMUSG00000028540	N	N	1	0	0
mmu-miR-294	ENSMUSG00000018999	N	N	1	0	0
mmu-miR-294	ENSMUSG00000070348	N	N	1	0	0
mmu-miR-294	ENSMUSG00000017615	N	N	1	1	1
mmu-miR-294	ENSMUSG00000035614	N	N	1	0	0
mmu-miR-294	ENSMUSG00000029470	N	N	1	0	1
mmu-miR-294	ENSMUSG00000039841	N	N	1	1	1
mmu-miR-294	ENSMUSG00000000631	N	N	1	0	0
mmu-miR-294	ENSMUSG00000031666	Y	Y	1	0	1
mmu-miR-294	ENSMUSG00000024079	N	N	1	0	1
mmu-miR-294	ENSMUSG00000014353	N	N	1	0	1
mmu-miR-294	ENSMUSG00000033964	Y	N	1	1	1
mmu-miR-294	ENSMUSG00000062929	N	N	1	1	1
mmu-miR-294	ENSMUSG00000025019	N	N	1	0	0
mmu-miR-294	ENSMUSG00000002233	N	N	1	0	1
mmu-miR-294	ENSMUSG00000021583	Y	Y	1	0	1
mmu-miR-294	ENSMUSG00000045691	N	N	1	0	0
mmu-miR-294	ENSMUSG00000053819	N	N	1	0	0
mmu-miR-294	ENSMUSG00000051495	N	N	1	1	1
mmu-miR-294	ENSMUSG00000025993	N	Y	1	1	1
mmu-miR-294	ENSMUSG00000022019	N	N	1	0	0
mmu-miR-294	ENSMUSG00000027070	N	N	1	1	0
mmu-miR-294	ENSMUSG00000063077	N	N	1	0	1
mmu-miR-294	ENSMUSG00000032727	N	N	1	1	1
mmu-miR-294	ENSMUSG00000021843	N	N	1	0	0
mmu-miR-294	ENSMUSG00000027942	N	N	1	1	1
mmu-miR-294	ENSMUSG00000031148	Y	N	1	0	1
mmu-miR-294	ENSMUSG00000001552	Y	N	1	0	1
mmu-miR-294	ENSMUSG00000022797	N	N	1	0	1
mmu-miR-294	ENSMUSG00000021188	Y	N	1	1	0
mmu-miR-294	ENSMUSG00000050697	N	N	1	0	1
mmu-miR-294	ENSMUSG00000036275	Y	N	1	0	1
mmu-miR-294	ENSMUSG00000028759	N	N	1	0	1
mmu-miR-294	ENSMUSG00000058571	N	N	1	1	0
mmu-miR-294	ENSMUSG00000032238	Y	Y	1	1	1
mmu-miR-294	ENSMUSG00000031555	N	N	1	1	1
mmu-miR-294	ENSMUSG00000031647	Y	Y	1	1	1
mmu-miR-294	ENSMUSG00000003992	N	N	1	0	0
mmu-miR-294	ENSMUSG00000022811	N	N	1	1	1
mmu-miR-294	ENSMUSG00000022451	Y	N	1	1	1
mmu-miR-294	ENSMUSG00000000605	Y	N	1	0	1
mmu-miR-294	ENSMUSG00000026753	N	N	1	1	1
mmu-miR-294	ENSMUSG00000038095	N	N	1	0	1
mmu-miR-294	ENSMUSG00000024811	N	N	1	1	0
mmu-miR-294	ENSMUSG00000022139	N	N	1	1	1
mmu-miR-294	ENSMUSG00000062762	N	N	1	0	1
mmu-miR-294	ENSMUSG00000024985	N	N	1	0	0
mmu-miR-294	ENSMUSG00000023952	Y	Y	1	0	1
mmu-miR-294	ENSMUSG00000041961	N	N	1	1	1
mmu-miR-294	ENSMUSG00000020777	Y	N	1	0	1
mmu-miR-294	ENSMUSG00000054277	N	N	1	0	1
mmu-miR-294	ENSMUSG00000038679	Y	N	1	0	1
mmu-miR-294	ENSMUSG00000000708	N	N	1	1	1
mmu-miR-294	ENSMUSG00000059447	N	N	1	0	1
mmu-miR-294	ENSMUSG00000030539	N	N	1	0	0
mmu-miR-294	ENSMUSG00000019647	N	N	1	0	0
mmu-miR-294	ENSMUSG00000033792	Y	N	1	0	1
mmu-miR-294	ENSMUSG00000038481	N	N	1	1	0
mmu-miR-294	ENSMUSG00000026705	N	N	1	0	1
mmu-miR-294	ENSMUSG00000039835	Y	N	1	0	1
mmu-miR-294	ENSMUSG00000057522	N	N	1	1	1
mmu-miR-294	ENSMUSG00000028128	N	Y	1	0	1
mmu-miR-294	ENSMUSG00000009569	N	N	1	0	1
mmu-miR-294	ENSMUSG00000024317	N	N	1	0	0
mmu-miR-294	ENSMUSG00000066406	N	N	1	0	0
mmu-miR-294	ENSMUSG00000042118	N	N	1	0	0
mmu-miR-294	ENSMUSG00000032193	N	N	1	0	0
mmu-miR-294	ENSMUSG00000069601	N	N	1	0	0
mmu-miR-294	ENSMUSG00000022965	Y	N	1	0	1
mmu-miR-294	ENSMUSG00000039585	N	N	1	1	1
mmu-miR-294	ENSMUSG00000028565	Y	N	1	1	0
mmu-miR-294	ENSMUSG00000037253	N	N	1	0	0
mmu-miR-294	ENSMUSG00000000787	N	N	1	0	0
mmu-miR-294	ENSMUSG00000078670	N	N	1	0	0
mmu-miR-294	ENSMUSG00000042510	N	Y	1	0	0
mmu-miR-294	ENSMUSG00000041685	N	N	1	0	0
mmu-miR-294	ENSMUSG00000055371	N	N	1	0	0
mmu-miR-294	ENSMUSG00000039116	Y	N	1	0	1
mmu-miR-294	ENSMUSG00000051232	N	N	1	0	0
mmu-miR-294	ENSMUSG00000056602	N	N	1	0	0
mmu-miR-294	ENSMUSG00000034744	N	N	1	0	0
mmu-miR-294	ENSMUSG00000028159	N	N	1	0	0
mmu-miR-294	ENSMUSG00000035198	N	N	1	0	0
mmu-miR-294	ENSMUSG00000028970	N	N	1	0	0
mmu-miR-294	ENSMUSG00000028173	N	N	1	0	0
mmu-miR-294	ENSMUSG00000026276	N	N	1	0	0
mmu-miR-294	ENSMUSG00000056268	N	N	1	0	0
mmu-miR-294	ENSMUSG00000048058	N	N	1	0	0
mmu-miR-294	ENSMUSG00000022723	N	N	1	0	0
mmu-miR-294	ENSMUSG00000023169	N	N	1	0	0
mmu-miR-294	ENSMUSG00000034998	N	N	1	0	0
mmu-miR-294	ENSMUSG00000040548	N	N	1	0	0
mmu-miR-294	ENSMUSG00000030309	N	N	1	1	1
mmu-miR-294	ENSMUSG00000024759	N	N	1	0	0
mmu-miR-294	ENSMUSG00000024782	N	N	1	0	0
mmu-miR-294	ENSMUSG00000024659	N	N	1	0	0
mmu-miR-294	ENSMUSG00000027247	N	N	1	0	0
mmu-miR-294	ENSMUSG00000021585	N	N	1	0	0
mmu-miR-294	ENSMUSG00000021690	N	N	1	0	1
mmu-miR-294	ENSMUSG00000015189	Y	Y	1	0	1
mmu-miR-294	ENSMUSG00000015501	N	N	1	1	1
mmu-miR-294	ENSMUSG00000035086	N	N	1	0	1
mmu-miR-294	ENSMUSG00000040351	N	N	1	0	1
mmu-miR-294	ENSMUSG00000028719	N	N	1	0	0
mmu-miR-294	ENSMUSG00000037706	Y	N	1	0	1
mmu-miR-294	ENSMUSG00000038014	N	N	1	0	1
mmu-miR-294	ENSMUSG00000035561	N	Y	1	0	0
mmu-miR-294	ENSMUSG00000023915	N	N	1	0	0
mmu-miR-294	ENSMUSG00000036155	N	N	0	1	0
mmu-miR-294	ENSMUSG00000023861	N	N	0	1	0
mmu-miR-294	ENSMUSG00000032440	Y	Y	0	1	1
mmu-miR-294	ENSMUSG00000038280	N	N	0	1	1
mmu-miR-294	ENSMUSG00000000838	N	N	0	1	1
mmu-miR-294	ENSMUSG00000030551	N	Y	0	1	1
mmu-miR-294	ENSMUSG00000038145	N	Y	0	1	1
mmu-miR-294	ENSMUSG00000052040	N	N	0	1	0
mmu-miR-294	ENSMUSG00000026384	N	N	0	1	0
mmu-miR-294	ENSMUSG00000035164	N	N	0	1	0
mmu-miR-294	ENSMUSG00000025241	N	N	0	1	1
mmu-miR-294	ENSMUSG00000061778	N	N	0	1	1
mmu-miR-294	ENSMUSG00000015804	N	N	0	1	1
mmu-miR-294	ENSMUSG00000026858	N	Y	0	1	0
mmu-miR-294	ENSMUSG00000031732	N	N	0	1	0
mmu-miR-294	ENSMUSG00000022297	N	Y	0	1	1
mmu-miR-294	ENSMUSG00000031488	N	N	0	1	1
mmu-miR-294	ENSMUSG00000034247	Y	N	0	1	1
mmu-miR-294	ENSMUSG00000026657	N	N	0	1	1
mmu-miR-294	ENSMUSG00000024603	Y	N	0	1	1
mmu-miR-294	ENSMUSG00000028015	N	Y	0	1	0
mmu-miR-294	ENSMUSG00000052727	N	N	0	1	0
mmu-miR-294	ENSMUSG00000050373	N	Y	0	1	0
mmu-miR-294	ENSMUSG00000031875	N	N	0	1	0
mmu-miR-294	ENSMUSG00000037795	N	N	0	0	1
mmu-miR-294	ENSMUSG00000037395	N	N	0	0	1
mmu-miR-294	ENSMUSG00000046186	N	N	0	0	1
mmu-miR-294	ENSMUSG00000025558	N	N	0	0	1
mmu-miR-294	ENSMUSG00000021143	N	N	0	0	1
mmu-miR-294	ENSMUSG00000027884	N	N	0	0	1
mmu-miR-294	ENSMUSG00000024900	N	N	0	0	1
mmu-miR-294	ENSMUSG00000030104	N	N	0	0	1
mmu-miR-294	ENSMUSG00000029291	N	N	0	0	1
mmu-miR-294	ENSMUSG00000020593	N	N	0	0	1
mmu-miR-294	ENSMUSG00000027087	N	N	0	0	1
mmu-miR-294	ENSMUSG00000040462	N	N	0	0	1
mmu-miR-294	ENSMUSG00000025192	N	N	0	0	1
mmu-miR-294	ENSMUSG00000003810	N	N	0	0	1
mmu-miR-294	ENSMUSG00000026933	N	N	0	0	1
mmu-miR-294	ENSMUSG00000019923	N	N	0	0	1
mmu-miR-294	ENSMUSG00000038763	N	N	0	0	1
mmu-miR-294	ENSMUSG00000011256	N	N	0	0	1
mmu-miR-294	ENSMUSG00000014905	N	N	0	0	1
mmu-miR-294	ENSMUSG00000021403	N	N	0	0	1
mmu-miR-294	ENSMUSG00000018567	N	N	0	0	1
mmu-miR-294	ENSMUSG00000022048	N	N	0	0	1
mmu-miR-294	ENSMUSG00000024083	N	N	0	0	1
mmu-miR-294	ENSMUSG00000037234	N	N	0	0	1
mmu-miR-294	ENSMUSG00000036188	N	N	0	0	1
mmu-miR-294	ENSMUSG00000020363	N	N	0	0	1
mmu-miR-294	ENSMUSG00000028053	N	N	0	0	1
mmu-miR-294	ENSMUSG00000002546	N	N	0	0	1
mmu-miR-294	ENSMUSG00000075376	N	N	0	0	1
mmu-miR-294	ENSMUSG00000052512	N	N	0	0	1
mmu-miR-294	ENSMUSG00000039686	N	N	0	0	1
mmu-miR-294	ENSMUSG00000032340	N	N	0	0	1
mmu-miR-294	ENSMUSG00000055053	N	N	0	0	1
mmu-miR-294	ENSMUSG00000016534	N	N	0	0	1
mmu-miR-294	ENSMUSG00000020070	N	N	0	0	1
mmu-miR-294	ENSMUSG00000075415	N	N	0	0	1
mmu-miR-294	ENSMUSG00000039959	N	Y	0	0	1
mmu-miR-294	ENSMUSG00000032384	N	N	0	0	1
mmu-let-7c	ENSMUSG00000030693	Y	Y	1	0	1
mmu-let-7c	ENSMUSG00000024177	Y	N	1	1	1
mmu-let-7c	ENSMUSG00000037353	Y	N	1	1	0
mmu-let-7c	ENSMUSG00000020307	Y	N	1	1	1
mmu-let-7c	ENSMUSG00000004849	Y	N	1	1	1
mmu-let-7c	ENSMUSG00000048371	Y	N	1	1	0
mmu-let-7c	ENSMUSG00000031489	Y	N	1	1	1
mmu-let-7c	ENSMUSG00000037752	Y	N	1	1	0
mmu-let-7c	ENSMUSG00000015478	Y	N	1	1	1
mmu-let-7c	ENSMUSG00000027079	Y	N	1	1	1
mmu-let-7c	ENSMUSG00000023051	Y	N	1	1	1
mmu-let-7c	ENSMUSG00000032604	Y	N	1	1	1
mmu-let-7c	ENSMUSG00000027547	Y	N	1	1	1
mmu-let-7c	ENSMUSG00000037103	Y	N	1	1	0
mmu-let-7c	ENSMUSG00000043572	Y	Y	1	0	1
mmu-let-7c	ENSMUSG00000036983	Y	Y	1	0	1
mmu-let-7c	ENSMUSG00000048012	Y	Y	1	0	1
mmu-let-7c	ENSMUSG00000032478	Y	N	1	1	1
mmu-let-7c	ENSMUSG00000039754	Y	Y	1	0	1
mmu-let-7c	ENSMUSG00000020280	Y	N	1	0	1
mmu-let-7c	ENSMUSG00000018659	Y	Y	1	0	1
mmu-let-7c	ENSMUSG00000079259	Y	N	1	0	1
mmu-let-7c	ENSMUSG00000038506	Y	Y	1	1	0
mmu-let-7c	ENSMUSG00000040195	Y	N	1	1	0
mmu-let-7c	ENSMUSG00000000959	Y	N	1	1	1
mmu-let-7c	ENSMUSG00000079445	Y	N	1	1	1
mmu-let-7c	ENSMUSG00000031832	N	Y	1	0	0
mmu-let-7c	ENSMUSG00000006378	N	N	1	0	0
mmu-let-7c	ENSMUSG00000029594	Y	N	1	0	1
mmu-let-7c	ENSMUSG00000043858	Y	N	1	0	1
mmu-let-7c	ENSMUSG00000015335	Y	N	1	0	1
mmu-let-7c	ENSMUSG00000017716	N	N	1	0	0
mmu-let-7c	ENSMUSG00000055799	Y	N	1	1	0
mmu-let-7c	ENSMUSG00000033581	Y	N	1	1	1
mmu-let-7c	ENSMUSG00000029287	Y	Y	1	1	0
mmu-let-7c	ENSMUSG00000031216	Y	Y	1	0	1
mmu-let-7c	ENSMUSG00000068523	Y	N	1	1	1
mmu-let-7c	ENSMUSG00000050917	Y	N	1	1	1
mmu-let-7c	ENSMUSG00000051234	Y	N	1	0	1
mmu-let-7c	ENSMUSG00000051346	Y	N	1	1	1
mmu-let-7c	ENSMUSG00000035686	Y	Y	1	1	0
mmu-let-7c	ENSMUSG00000049299	Y	N	1	0	1
mmu-let-7c	ENSMUSG00000006641	Y	N	1	1	0
mmu-let-7c	ENSMUSG00000070644	Y	Y	1	1	1
mmu-let-7c	ENSMUSG00000032558	Y	Y	1	1	0
mmu-let-7c	ENSMUSG00000047749	Y	Y	1	1	0
mmu-let-7c	ENSMUSG00000030245	Y	N	1	1	1
mmu-let-7c	ENSMUSG00000020649	Y	N	1	1	1
mmu-let-7c	ENSMUSG00000023393	N	N	1	0	0
mmu-let-7c	ENSMUSG00000024300	Y	N	1	1	1
mmu-let-7c	ENSMUSG00000028672	N	N	1	0	0
mmu-let-7c	ENSMUSG00000050240	Y	N	1	0	1
mmu-let-7c	ENSMUSG00000015341	Y	N	1	1	1
mmu-let-7c	ENSMUSG00000025271	Y	Y	1	0	1
mmu-let-7c	ENSMUSG00000020707	N	N	1	0	0
mmu-let-7c	ENSMUSG00000025525	N	N	1	0	0
mmu-let-7c	ENSMUSG00000015697	Y	N	1	0	1
mmu-let-7c	ENSMUSG00000039458	N	N	1	0	0
mmu-let-7c	ENSMUSG00000003062	N	N	1	0	0
mmu-let-7c	ENSMUSG00000056758	N	N	0	1	0
mmu-let-7c	ENSMUSG00000004661	Y	N	0	1	1
mmu-let-7c	ENSMUSG00000004317	N	N	0	1	0
mmu-let-7c	ENSMUSG00000014077	N	N	0	1	0
mmu-let-7c	ENSMUSG00000037851	Y	N	0	1	1
mmu-let-7c	ENSMUSG00000032481	Y	N	0	1	1
mmu-let-7c	ENSMUSG00000047986	N	N	0	1	0
mmu-let-7c	ENSMUSG00000002679	N	N	0	1	0
mmu-let-7c	ENSMUSG00000036698	N	N	0	1	0
mmu-let-7c	ENSMUSG00000052852	N	N	0	1	0
mmu-let-7c	ENSMUSG00000028710	N	N	0	1	0
mmu-let-7c	ENSMUSG00000063663	N	N	0	1	0
mmu-let-7c	ENSMUSG00000049764	Y	N	0	1	1
mmu-let-7c	ENSMUSG00000072082	Y	N	0	1	1
mmu-let-7c	ENSMUSG00000026254	N	N	0	0	1
mmu-let-7c	ENSMUSG00000021754	N	N	0	0	1
mmu-let-7c	ENSMUSG00000032381	N	N	0	0	1
mmu-let-7c	ENSMUSG00000039055	N	N	0	0	1
mmu-let-7c	ENSMUSG00000036875	N	N	0	0	1
mmu-let-7c	ENSMUSG00000026127	N	N	0	0	1
mmu-let-7c	ENSMUSG00000039985	N	N	0	0	1
mmu-let-7c	ENSMUSG00000025538	N	N	0	0	1
mmu-let-7c	ENSMUSG00000037169	N	N	0	0	1
mmu-let-7c	ENSMUSG00000072244	N	N	0	0	1
