# Supplementary material for: The impact of microRNAs on transcriptional heterogeneity and gene co-expression across single embryonic stem cells
Source: Nat Commun. 2017 Jan 19;8:14126. doi: 10.1038/ncomms14126 (PMC5253645; doi:10.1038/ncomms14126)
Supplement: Supplementary Dataset 6 — Markers of cell cycle phases from Whitfield et al. For each gene reported are its official gene symbol in human and mouse species; the associated cell cycle phase in which the gene is expressed and its ensemble id in human. [file ncomms14126-s6.xlsx]

## Sheet: 1
human symbol	mouse_symbol	Cell cycle phase	ensamble
E2F5	E2f5	G2/M	ENSMUSG00000027552
CCNE1	Ccne1	G1/S	ENSMUSG00000002068
CCNE2	Ccne2	G1/S	ENSMUSG00000028212
CDC25A	Cdc25a	G1/S	ENSMUSG00000032477
CDC6	Cdc6	G1/S	ENSMUSG00000017499
CDKN1A	Cdkn1a	G1/S	ENSMUSG00000023067
CDKN3	Cdkn3	M/G1	ENSMUSG00000037628
E2F1	E2f1	G1/S	ENSMUSG00000027490
MCM2	Mcm2	G1/S	ENSMUSG00000002870
MCM6	Mcm6	G1/S	ENSMUSG00000026355
NPAT	Npat	G1/S	ENSMUSG00000033054
PCNA	Pcna	G1/S	ENSMUSG00000027342
SLBP	Slbp	G1/S	ENSMUSG00000004642
BRCA1	Brca1	S phase	ENSMUSG00000017146
BRCA2	Brca2	S phase	ENSMUSG00000041147
DHFR	Dhfr	S phase	ENSMUSG00000021707
MSH2	Msh2	G1/S	ENSMUSG00000024151
NASP	Nasp	G1/S	ENSMUSG00000028693
RRM1	Rrm1	S phase	ENSMUSG00000030978
RRM2	Rrm2	S phase	ENSMUSG00000020649
TYMS	Tyms	S phase	ENSMUSG00000025747
CCNA2	Ccna2	G2	ENSMUSG00000027715
CCNF	Ccnf	G2	ENSMUSG00000072082
CENPF	Cenpf	G2/M	ENSMUSG00000026605
TOP2A	Top2a	G2	ENSMUSG00000020914
BIRC5	Birc5	G2/M	ENSMUSG00000017716
BUB1	Bub1	G2/M	ENSMUSG00000027379
BUB1B	Bub1b	G2/M	ENSMUSG00000040084
CCNB1	Ccnb1	G2/M	ENSMUSG00000041431
CCNB2	Ccnb2	G2/M	ENSMUSG00000032218
CDC20	Cdc20	G2/M	ENSMUSG00000006398
CDC25B	Cdc25b	G2/M	ENSMUSG00000027330
CDC25C	Cdc25c	G2	ENSMUSG00000044201
CDKN2D	Cdkn2d	G2/M	ENSMUSG00000096472
CENPA	Cenpa	G2/M	ENSMUSG00000029177
CKS2	Cks2	G2/M	ENSMUSG00000062248
