# Supplementary material for: The impact of microRNAs on transcriptional heterogeneity and gene co-expression across single embryonic stem cells
Source: Nat Commun. 2017 Jan 19;8:14126. doi: 10.1038/ncomms14126 (PMC5253645; doi:10.1038/ncomms14126)
Supplement: Supplementary Dataset 7 — Differentially co-expressed gene sets in miRNAs transfected vs Dgcr8-/- cells. For each gene set reported are the delta of RMI in miRNA transfected vs Dgcr8-/- cells (drmi); the uncorrected p-value of the estimated delta RMI; the corrected p-value for multiple hypothesis testing with Benjamini-Hochberg (fdr) and the tested condition (comparison column: either let-7c vs Dgcr8-/- or miR-294 vs Dgcr8-/-). [file ncomms14126-s7.xlsx]

## Sheet: 1
pathway	drmi	p.value	fdr	comparison
HALLMARK_E2F_TARGETS	13.0809	0	0	let-7c vs Dgcr8-/-
HALLMARK_G2M_CHECKPOINT	10.0846	0	0	let-7c vs Dgcr8-/-
HALLMARK_MITOTIC_SPINDLE	6.77627	0	0	let-7c vs Dgcr8-/-
HALLMARK_PROTEIN_SECRETION	-3.24323	0	0	let-7c vs Dgcr8-/-
HALLMARK_COAGULATION	-1.834	0.001	0.01	let-7c vs Dgcr8-/-
HALLMARK_MYC_TARGETS_V2	3.83886	0.003	0.025	let-7c vs Dgcr8-/-
HALLMARK_TGF_BETA_SIGNALING	-1.12842	0.012	0.0857143	let-7c vs Dgcr8-/-
HALLMARK_MYC_TARGETS_V1	-3.46063	0.014	0.0875	let-7c vs Dgcr8-/-
HALLMARK_OXIDATIVE_PHOSPHORYLATION	-2.55189	0.018	0.1	let-7c vs Dgcr8-/-
HALLMARK_HEME_METABOLISM	-1.36015	0.032	0.15	let-7c vs Dgcr8-/-
HALLMARK_TNFA_SIGNALING_VIA_NFKB	-0.706918	0.035	0.15	let-7c vs Dgcr8-/-
HALLMARK_COMPLEMENT	-0.467556	0.037	0.15	let-7c vs Dgcr8-/-
HALLMARK_IL6_JAK_STAT3_SIGNALING	-0.735184	0.039	0.15	let-7c vs Dgcr8-/-
HALLMARK_IL2_STAT5_SIGNALING	3.85494	0.046	0.164286	let-7c vs Dgcr8-/-
HALLMARK_XENOBIOTIC_METABOLISM	-0.755581	0.058	0.184375	let-7c vs Dgcr8-/-
HALLMARK_GLYCOLYSIS	3.86256	0.059	0.184375	let-7c vs Dgcr8-/-
HALLMARK_BILE_ACID_METABOLISM	-0.346508	0.065	0.191176	let-7c vs Dgcr8-/-
HALLMARK_DNA_REPAIR	4.19997	0.104	0.276316	let-7c vs Dgcr8-/-
HALLMARK_ALLOGRAFT_REJECTION	-0.358753	0.105	0.276316	let-7c vs Dgcr8-/-
HALLMARK_REACTIVE_OXIGEN_SPECIES_PATHWAY	-0.155023	0.12	0.295238	let-7c vs Dgcr8-/-
HALLMARK_MYOGENESIS	-0.266365	0.124	0.295238	let-7c vs Dgcr8-/-
HALLMARK_SPERMATOGENESIS	2.78053	0.155	0.346154	let-7c vs Dgcr8-/-
HALLMARK_APICAL_SURFACE	-0.100393	0.168	0.346154	let-7c vs Dgcr8-/-
HALLMARK_P53_PATHWAY	3.08251	0.168	0.346154	let-7c vs Dgcr8-/-
HALLMARK_PANCREAS_BETA_CELLS	-0.257446	0.176	0.346154	let-7c vs Dgcr8-/-
HALLMARK_MTORC1_SIGNALING	2.42302	0.18	0.346154	let-7c vs Dgcr8-/-
HALLMARK_ADIPOGENESIS	-0.200469	0.19	0.351852	let-7c vs Dgcr8-/-
HALLMARK_FATTY_ACID_METABOLISM	2.48501	0.277	0.494643	let-7c vs Dgcr8-/-
HALLMARK_ANDROGEN_RESPONSE	2.16232	0.354	0.610345	let-7c vs Dgcr8-/-
HALLMARK_WNT_BETA_CATENIN_SIGNALING	0.885526	0.378	0.623438	let-7c vs Dgcr8-/-
HALLMARK_HEDGEHOG_SIGNALING	0.691797	0.392	0.623438	let-7c vs Dgcr8-/-
HALLMARK_NOTCH_SIGNALING	0.739382	0.399	0.623438	let-7c vs Dgcr8-/-
HALLMARK_ANGIOGENESIS	0.326198	0.467	0.707576	let-7c vs Dgcr8-/-
HALLMARK_UNFOLDED_PROTEIN_RESPONSE	1.23808	0.489	0.719118	let-7c vs Dgcr8-/-
HALLMARK_KRAS_SIGNALING_UP	1.5063	0.507	0.724286	let-7c vs Dgcr8-/-
HALLMARK_CHOLESTEROL_HOMEOSTASIS	0.953631	0.57	0.791667	let-7c vs Dgcr8-/-
HALLMARK_HYPOXIA	0.645067	0.609	0.8	let-7c vs Dgcr8-/-
HALLMARK_UV_RESPONSE_UP	0.837543	0.623	0.8	let-7c vs Dgcr8-/-
HALLMARK_UV_RESPONSE_DN	0.950996	0.63	0.8	let-7c vs Dgcr8-/-
HALLMARK_INTERFERON_ALPHA_RESPONSE	0.7686	0.664	0.8	let-7c vs Dgcr8-/-
HALLMARK_KRAS_SIGNALING_DN	0.837546	0.669	0.8	let-7c vs Dgcr8-/-
HALLMARK_INFLAMMATORY_RESPONSE	1.08447	0.672	0.8	let-7c vs Dgcr8-/-
HALLMARK_APICAL_JUNCTION	0.624122	0.788	0.880612	let-7c vs Dgcr8-/-
HALLMARK_ESTROGEN_RESPONSE_EARLY	0.559631	0.822	0.880612	let-7c vs Dgcr8-/-
HALLMARK_PEROXISOME	0.187235	0.827	0.880612	let-7c vs Dgcr8-/-
HALLMARK_APOPTOSIS	0.160109	0.836	0.880612	let-7c vs Dgcr8-/-
HALLMARK_ESTROGEN_RESPONSE_LATE	0.2842	0.854	0.880612	let-7c vs Dgcr8-/-
HALLMARK_PI3K_AKT_MTOR_SIGNALING	0.19713	0.854	0.880612	let-7c vs Dgcr8-/-
HALLMARK_EPITHELIAL_MESENCHYMAL_TRANSITION	0.0369972	0.863	0.880612	let-7c vs Dgcr8-/-
HALLMARK_INTERFERON_GAMMA_RESPONSE	0.21886	0.902	0.902	let-7c vs Dgcr8-/-
HALLMARK_E2F_TARGETS	-10.7826	0	0	miR-294 vs Dgcr8-/-
HALLMARK_G2M_CHECKPOINT	-10.8942	0	0	miR-294 vs Dgcr8-/-
HALLMARK_HYPOXIA	1.21179	0	0	miR-294 vs Dgcr8-/-
HALLMARK_IL2_STAT5_SIGNALING	3.34464	0	0	miR-294 vs Dgcr8-/-
HALLMARK_INTERFERON_ALPHA_RESPONSE	2.80054	0	0	miR-294 vs Dgcr8-/-
HALLMARK_ESTROGEN_RESPONSE_EARLY	2.3158	0.001	0.00714286	miR-294 vs Dgcr8-/-
HALLMARK_IL6_JAK_STAT3_SIGNALING	2.3267	0.001	0.00714286	miR-294 vs Dgcr8-/-
HALLMARK_APICAL_JUNCTION	1.39419	0.002	0.0125	miR-294 vs Dgcr8-/-
HALLMARK_APICAL_SURFACE	1.32497	0.003	0.015	miR-294 vs Dgcr8-/-
HALLMARK_COAGULATION	1.95086	0.003	0.015	miR-294 vs Dgcr8-/-
HALLMARK_INTERFERON_GAMMA_RESPONSE	0.997426	0.005	0.0227273	miR-294 vs Dgcr8-/-
HALLMARK_UV_RESPONSE_DN	1.07139	0.008	0.0333333	miR-294 vs Dgcr8-/-
HALLMARK_TNFA_SIGNALING_VIA_NFKB	0.614001	0.012	0.0461538	miR-294 vs Dgcr8-/-
HALLMARK_EPITHELIAL_MESENCHYMAL_TRANSITION	0.785084	0.013	0.0464286	miR-294 vs Dgcr8-/-
HALLMARK_KRAS_SIGNALING_UP	0.657237	0.039	0.125	miR-294 vs Dgcr8-/-
HALLMARK_TGF_BETA_SIGNALING	0.51334	0.04	0.125	miR-294 vs Dgcr8-/-
HALLMARK_DNA_REPAIR	-5.06163	0.058	0.169444	miR-294 vs Dgcr8-/-
HALLMARK_INFLAMMATORY_RESPONSE	0.394026	0.061	0.169444	miR-294 vs Dgcr8-/-
HALLMARK_OXIDATIVE_PHOSPHORYLATION	-6.88854	0.078	0.205263	miR-294 vs Dgcr8-/-
HALLMARK_ANGIOGENESIS	0.316099	0.099	0.2475	miR-294 vs Dgcr8-/-
HALLMARK_CHOLESTEROL_HOMEOSTASIS	-1.99047	0.14	0.327273	miR-294 vs Dgcr8-/-
HALLMARK_MYC_TARGETS_V2	-1.5821	0.144	0.327273	miR-294 vs Dgcr8-/-
HALLMARK_PANCREAS_BETA_CELLS	0.160112	0.157	0.33125	miR-294 vs Dgcr8-/-
HALLMARK_NOTCH_SIGNALING	-1.07722	0.159	0.33125	miR-294 vs Dgcr8-/-
HALLMARK_XENOBIOTIC_METABOLISM	-3.68568	0.214	0.428	miR-294 vs Dgcr8-/-
HALLMARK_KRAS_SIGNALING_DN	-1.54529	0.236	0.453846	miR-294 vs Dgcr8-/-
HALLMARK_ALLOGRAFT_REJECTION	-2.45179	0.266	0.467241	miR-294 vs Dgcr8-/-
HALLMARK_UV_RESPONSE_UP	-3.2129	0.269	0.467241	miR-294 vs Dgcr8-/-
HALLMARK_HEDGEHOG_SIGNALING	0.0744539	0.271	0.467241	miR-294 vs Dgcr8-/-
HALLMARK_WNT_BETA_CATENIN_SIGNALING	0.115009	0.291	0.485	miR-294 vs Dgcr8-/-
HALLMARK_GLYCOLYSIS	-4.28233	0.326	0.525806	miR-294 vs Dgcr8-/-
HALLMARK_SPERMATOGENESIS	-1.32752	0.368	0.575	miR-294 vs Dgcr8-/-
HALLMARK_UNFOLDED_PROTEIN_RESPONSE	-2.62401	0.409	0.619697	miR-294 vs Dgcr8-/-
HALLMARK_MTORC1_SIGNALING	-5.49891	0.442	0.65	miR-294 vs Dgcr8-/-
HALLMARK_MYC_TARGETS_V1	-7.42699	0.478	0.682857	miR-294 vs Dgcr8-/-
HALLMARK_PEROXISOME	-1.72879	0.532	0.738889	miR-294 vs Dgcr8-/-
HALLMARK_BILE_ACID_METABOLISM	-0.860663	0.61	0.786585	miR-294 vs Dgcr8-/-
HALLMARK_REACTIVE_OXIGEN_SPECIES_PATHWAY	-0.715012	0.626	0.786585	miR-294 vs Dgcr8-/-
HALLMARK_FATTY_ACID_METABOLISM	-2.4575	0.64	0.786585	miR-294 vs Dgcr8-/-
HALLMARK_APOPTOSIS	-1.63892	0.645	0.786585	miR-294 vs Dgcr8-/-
HALLMARK_PI3K_AKT_MTOR_SIGNALING	-1.54466	0.645	0.786585	miR-294 vs Dgcr8-/-
HALLMARK_ESTROGEN_RESPONSE_LATE	-1.07293	0.814	0.963333	miR-294 vs Dgcr8-/-
HALLMARK_MYOGENESIS	-0.74379	0.862	0.963333	miR-294 vs Dgcr8-/-
HALLMARK_P53_PATHWAY	-1.98851	0.864	0.963333	miR-294 vs Dgcr8-/-
HALLMARK_MITOTIC_SPINDLE	-2.24388	0.867	0.963333	miR-294 vs Dgcr8-/-
HALLMARK_COMPLEMENT	-0.176609	0.887	0.96413	miR-294 vs Dgcr8-/-
HALLMARK_HEME_METABOLISM	-0.98684	0.909	0.966667	miR-294 vs Dgcr8-/-
HALLMARK_PROTEIN_SECRETION	-0.275641	0.928	0.966667	miR-294 vs Dgcr8-/-
HALLMARK_ANDROGEN_RESPONSE	-0.085827	0.951	0.970408	miR-294 vs Dgcr8-/-
HALLMARK_ADIPOGENESIS	-0.692311	0.977	0.977	miR-294 vs Dgcr8-/-
